# Supplementary material for: HIV incidence in a multinational cohort of men and transgender women who have sex with men in sub-Saharan Africa: Findings from HPTN 075
Source: PLoS One. 2021 Feb 25;16(2):e0247195. doi: 10.1371/journal.pone.0247195 (PMC7906338; doi:10.1371/journal.pone.0247195)
Supplement: S1 Data — (CSV) [file pone.0247195.s005.csv]

uid	demeduc_r	demtrans	shafter_r	shexchng_r	shmedcir_r	age_grp	SEXWSEX	any_hbv	site_mala	demorient	sexident	homo_exp_cat	neg_homo_cat	idhidden_cat_r	sphmany_c	sexaodself_c	timesunrec_c	maleunrec_c	timesunins_c	maleunins_c	any_rec	any_oral	any_urine	syph	start	stop	event2
124	2	2	0	0	0	1	1	0	2	2	1	1	1	2	1	0	1	1	0	0	1	1	0	0	11/30/2015	5/18/2016	0
124	2	2	0	0	0	1	1	0	2	2	1	1	1	2	1	0	1	1	0	0	1	1	0	0	5/18/2016	8/25/2016	0
124	2	2	0	0	0	1	1	0	2	2	1	1	1	2	1	0	1	1	0	0	1	0	0	0	8/25/2016	11/24/2016	0
1989	1	2	0	0	1	1	3	0	2	2	1	1	1	2	1	1	0	0	0	0	0	0	0	0	11/25/2015	3/18/2016	0
1989	1	2	0	0	1	1	3	0	2	2	1	1	1	2	1	0	0	0	0	0	0	0	0	0	3/18/2016	6/5/2016	0
1989	1	2	0	0	1	1	3	0	2	2	1	1	1	2	1	0	0	0	0	0	0	0	0	0	6/5/2016	8/24/2016	0
1989	1	2	0	0	1	1	3	0	2	1	1	1	1	2	1	0	0	0	0	0	1	1	0	0	8/24/2016	11/25/2016	0
1802	2	1	0	0	1	1	3	0	2	2	1	2	2	1	2	1	0	0	0	0	0	0	0	0	11/27/2015	3/16/2016	0
1802	2	1	0	0	1	1	3	0	2	2	1	1	2	1	1	0	0	0	0	0	0	0	0	0	3/16/2016	7/1/2016	0
1802	2	1	0	0	1	1	3	0	2	2	1	1	2	1	1	1	0	0	0	0	0	0	0	0	7/1/2016	8/24/2016	0
1802	2	1	0	0	1	1	3	0	2	2	1	1	1	1	1	0	0	0	0	0	0	0	0	0	8/24/2016	11/25/2016	0
1964	3	1	0	1	1	1	3	0	2	2	2	1	1	1	1	1	0	0	0	0	0	0	0	0	12/1/2015	4/9/2016	1
839	3	2	0	0	1	2	3	0	2	2	1	2	1	1	2	1	0	0	0	0	0	0	1	0	11/30/2015	3/16/2016	0
839	3	2	0	0	1	2	3	0	2	2	1	1	1	1	3	1	0	0	0	0	0	0	0	0	3/16/2016	7/11/2016	0
839	3	2	0	0	1	2	3	0	2	2	1	1	1	1	3	1	0	0	0	0	0	0	0	0	7/11/2016	8/25/2016	0
839	3	2	0	0	1	2	3	0	2	2	2	2	1	2	3	1	0	0	0	0	0	0	0	0	8/25/2016	11/28/2016	0
1244	1	1	1	1	1	1	3	0	2	2	2	2	1	1	1	0	0	0	0	0	0	0	0	0	11/24/2015	3/16/2016	0
1244	1	1	1	1	1	1	3	0	2	2	2	1	1	1	1	0	0	0	0	0	0	0	0	0	3/16/2016	5/24/2016	0
1244	1	1	1	1	1	1	3	0	2	2	2	1	1	1	1	0	0	0	0	0	0	0	0	0	5/24/2016	8/21/2016	0
1244	1	1	1	1	1	1	3	0	2	2	2	1	1	1	1	0	0	0	0	0	0	0	0	0	8/21/2016	11/23/2016	0
425	1	1	0	1	1	1	3	1	2	2	2	1	1	1	2	1	0	0	0	0	0	0	1	0	11/30/2015	3/15/2016	0
425	1	1	0	1	1	1	3	1	2	2	2	1	1	1	2	1	0	0	0	0	0	0	0	0	3/15/2016	6/2/2016	0
425	1	1	0	1	1	1	3	1	2	2	2	1	1	1	1	0	0	0	0	0	0	0	0	0	6/2/2016	8/24/2016	0
425	1	1	0	1	1	1	3	1	2	2	2	1	1	1	2	0	0	0	0	0	0	0	1	0	8/24/2016	11/25/2016	0
1011	3	1	0	1	1	1	3	0	2	2	2	1	1	1	2	1	0	0	0	0	0	0	0	0	12/2/2015	3/17/2016	0
1011	3	1	0	1	1	1	3	0	2	2	2	1	1	1	2	1	0	0	0	0	0	0	0	0	3/17/2016	6/22/2016	0
1011	3	1	0	1	1	1	3	0	2	2	2	1	1	1	3	0	0	0	0	0	0	0	0	0	6/22/2016	8/23/2016	0
1011	3	1	0	1	1	1	3	0	2	2	2	1	1	1	2	1	0	0	0	0	0	0	0	0	8/23/2016	11/30/2016	0
1518	3	1	0	0	1	2	3	0	2	1	1	1	2	1	1	0	0	0	0	0	0	0	0	0	12/3/2015	4/4/2016	0
1518	3	1	0	0	1	2	3	0	2	1	1	1	2	1	1	1	0	0	0	0	0	0	0	0	4/4/2016	5/31/2016	0
1518	3	1	0	0	1	2	3	0	2	1	1	1	2	1	1	0	0	0	0	0	0	0	0	0	5/31/2016	10/3/2016	0
1518	3	1	0	0	1	2	3	0	2	2	1	1	1	1	1	0	0	0	0	0	0	0	0	0	10/3/2016	1/4/2017	0
339	2	1	1	1	1	1	3	0	2	2	2	2	2	2	3	1	1	1	0	0	0	0	0	0	12/4/2015	3/30/2016	0
339	2	1	1	1	1	1	3	0	2	2	2	1	2	2	2	0	0	0	0	0	0	0	0	0	3/30/2016	7/15/2016	0
339	2	1	1	1	1	1	3	0	2	2	2	1	2	2	2	0	0	0	0	0	0	0	0	0	7/15/2016	8/30/2016	0
339	2	1	1	1	1	1	3	0	2	1	2	1	2	2	2	0	1	1	1	1	0	0	0	0	8/30/2016	12/5/2016	0
1446	3	1	1	0	1	2	3	0	2	2	2	2	2	2	1	0	0	0	0	0	0	0	0	0	12/3/2015	3/24/2016	0
1446	3	1	1	0	1	2	3	0	2	2	2	1	2	2	1	0	0	0	0	0	0	0	0	0	3/24/2016	6/3/2016	0
1446	3	1	1	0	1	2	3	0	2	2	2	1	2	2	1	0	0	0	0	0	0	0	0	0	6/3/2016	8/30/2016	0
1446	3	1	1	0	1	2	3	0	2	2	2	1	2	2	1	0	0	0	0	0	1	0	0	0	8/30/2016	12/5/2016	0
272	3	1	0	0	1	1	3	0	2	2	2	1	1	1	1	0	0	0	0	0	0	0	0	0	12/2/2015	4/4/2016	0
272	3	1	0	0	1	1	3	0	2	2	2	1	1	1	1	0	0	0	0	0	0	0	0	0	4/4/2016	6/23/2016	0
272	3	1	0	0	1	1	3	0	2	2	2	1	1	1	1	0	0	0	0	0	0	0	0	0	6/23/2016	8/31/2016	0
272	3	1	0	0	1	1	3	0	2	2	2	1	1	2	2	0	0	0	0	0	0	0	0	0	8/31/2016	12/5/2016	0
216	2	1	0	0	1	1	3	1	2	2	2	1	2	1	2	0	0	0	0	0	0	0	1	0	12/4/2015	3/18/2016	0
216	2	1	0	0	1	1	3	1	2	2	2	1	2	1	2	0	0	0	0	0	0	0	0	0	3/18/2016	6/23/2016	0
216	2	1	0	0	1	1	3	1	2	2	2	1	2	1	3	0	0	0	0	0	0	0	0	0	6/23/2016	8/30/2016	0
216	2	1	0	0	1	1	3	1	2	2	2	1	2	1	3	0	0	0	0	0	0	0	0	0	8/30/2016	12/2/2016	0
1763	2	1	0	0	0	2	3	0	2	2	1	1	2	2	2	0	0	0	0	0	0	0	0	0	12/2/2015	3/21/2016	0
1763	2	1	0	0	0	2	3	0	2	2	1	1	2	2	1	0	0	0	0	0	0	0	0	0	3/21/2016	6/2/2016	0
1763	2	1	0	0	0	2	3	0	2	2	1	1	2	2	2	0	0	0	0	0	0	0	0	0	6/2/2016	9/1/2016	0
1763	2	1	0	0	0	2	3	0	2	2	1	1	1	2	1	0	0	0	0	0	0	0	0	0	9/1/2016	11/30/2016	0
379	1	2	1	1	1	1	1	0	2	1	1	2	1	1	3	1	0	0	1	2	0	0	1	0	12/8/2015	3/21/2016	0
379	1	2	1	1	1	1	1	0	2	1	1	2	1	1	2	1	0	0	1	2	0	0	1	0	3/21/2016	6/23/2016	0
379	1	2	1	1	1	1	1	0	2	1	1	2	1	1	2	0	0	0	1	2	0	0	1	0	6/23/2016	9/1/2016	0
379	1	2	1	1	1	1	1	0	2	1	1	2	1	1	1	1	0	0	1	1	0	0	0	0	9/1/2016	12/2/2016	0
837	2	2	1	1	1	2	3	1	2	1	1	2	1	1	2	0	0	0	0	0	0	0	0	0	12/3/2015	4/4/2016	0
837	2	2	1	1	1	2	3	1	2	1	1	2	1	1	2	0	0	0	0	0	0	0	0	0	4/4/2016	6/27/2016	0
837	2	2	1	1	1	2	3	1	2	1	1	2	1	1	1	0	0	0	0	0	0	0	0	0	6/27/2016	8/30/2016	0
837	2	2	1	1	1	2	3	1	2	2	1	2	1	2	2	0	0	0	0	0	0	0	0	0	8/30/2016	12/5/2016	0
1092	2	1	1	1	1	1	3	0	2	2	2	1	1	1	1	0	0	0	0	0	0	0	0	0	12/7/2015	3/18/2016	0
1092	2	1	1	1	1	1	3	0	2	2	2	1	1	1	1	1	0	0	0	0	0	0	0	0	3/18/2016	6/21/2016	0
1092	2	1	1	1	1	1	3	0	2	2	2	1	1	1	2	1	0	0	0	0	0	0	0	0	6/21/2016	9/1/2016	0
1092	2	1	1	1	1	1	3	0	2	2	1	1	1	1	1	1	0	0	0	0	0	0	0	0	9/1/2016	12/15/2016	0
1421	3	2	0	0	1	2	3	0	2	2	2	2	1	1	2	0	0	0	1	1	0	0	0	0	12/4/2015	3/17/2016	0
1421	3	2	0	0	1	2	3	0	2	2	2	1	1	1	2	0	0	0	0	0	0	0	0	0	3/17/2016	5/26/2016	0
1421	3	2	0	0	1	2	3	0	2	2	2	1	1	1	2	0	0	0	0	0	0	0	0	0	5/26/2016	8/11/2016	0
1421	3	2	0	0	1	2	3	0	2	2	2	1	1	1	2	0	0	0	0	0	0	0	0	0	8/11/2016	11/11/2016	0
772	2	1	0	1	0	1	1	0	2	2	1	2	1	1	1	1	0	0	0	0	0	0	0	0	12/9/2015	3/22/2016	0
772	2	1	0	1	0	1	1	0	2	2	1	1	1	1	1	0	0	0	0	0	0	0	0	0	3/22/2016	6/30/2016	0
772	2	1	0	1	0	1	1	0	2	2	1	1	1	1	1	0	0	0	0	0	0	0	0	0	6/30/2016	9/6/2016	0
772	2	1	0	1	0	1	1	0	2	2	2	1	1	2	1	0	0	0	0	0	0	0	0	0	9/6/2016	12/9/2016	0
1900	2	1	1	0	1	2	1	0	2	2	1	1	1	1	1	0	0	0	0	0	0	0	0	0	12/10/2015	3/24/2016	0
1900	2	1	1	0	1	2	1	0	2	2	1	1	1	1	1	0	0	0	0	0	0	0	0	0	3/24/2016	6/23/2016	0
1900	2	1	1	0	1	2	1	0	2	2	1	1	1	1	1	0	0	0	0	0	0	0	0	0	6/23/2016	9/9/2016	0
1900	2	1	1	0	1	2	1	0	2	1	1	1	1	1	1	0	0	0	0	0	0	0	0	0	9/9/2016	12/15/2016	0
1540	3	1	0	0	1	1	3	0	2	2	2	1	2		2	0	0	0	0	0	0	0	0	0	12/11/2015	3/21/2016	0
1540	3	1	0	0	1	1	3	0	2	2	2	1	2		2	0	0	0	0	0	0	0	0	0	3/21/2016	6/28/2016	0
1540	3	1	0	0	1	1	3	0	2	2	2	1	2		2	0	0	0	0	0	0	0	0	0	6/28/2016	9/6/2016	0
1540	3	1	0	0	1	1	3	0	2	2	2	1	2	1	2	0	0	0	0	0	0	0	0	0	9/6/2016	12/15/2016	0
1920	3	1	1		1	1	1	0	2	2	2	2	2	1	1	0	0	0	0	0			1	0	12/15/2015	3/16/2016	0
1920	3	1	1		1	1	1	0	2	2	2	2	2	1	1	0	0	0	0	0			0	0	3/16/2016	7/6/2016	0
1920	3	1	1		1	1	1	0	2	2	2	2	2	1	1	1	0	0	0	0			0	0	7/6/2016	9/28/2016	0
1920	3	1	1		1	1	1	0	2	2	1	1	1	1	1	0	0	0	0	0	0	0	0	0	9/28/2016	12/13/2016	0
514	3	1	0	0	0	1	3	1	2	2	2	1	1	1	2	0	0	0	0	0	0	0	0	0	12/15/2015	3/24/2016	0
514	3	1	0	0	0	1	3	1	2	2	2	1	1	1	3	0	0	0	0	0	0	0	0	0	3/24/2016	6/21/2016	0
514	3	1	0	0	0	1	3	1	2	2	2	1	1	1	3	0	0	0	0	0	0	0	0	0	6/21/2016	9/20/2016	0
514	3	1	0	0	0	1	3	1	2	2	2	1	1	2	3	0	0	0	0	0	0	0	0	0	9/20/2016	12/13/2016	0
1419	2	1	0	1	1	1	3	1	2	2	1	1	1	1	1	0	0	0	0	0	0	0	0	0	12/7/2015	3/23/2016	0
1419	2	1	0	1	1	1	3	1	2	2	1	1	1	1	1	0	0	0	0	0	0	0	0	0	3/23/2016	6/20/2016	0
1419	2	1	0	1	1	1	3	1	2	2	1	1	1	1	1	0	0	0	0	0	0	0	0	0	6/20/2016	9/5/2016	0
1419	2	1	0	1	1	1	3	1	2	2	1	1	1	1	1	0	0	0	0	0	0	0	0	0	9/5/2016	12/5/2016	0
1890	2	1	0	1	1	1	3	0	2	2	2	1	2	1	2	1	0	0	0	0	0	0	0	0	12/9/2015	3/23/2016	0
1890	2	1	0	1	1	1	3	0	2	2	2	1	2	1	1	1	0	0	0	0	0	0	0	0	3/23/2016	7/20/2016	0
1890	2	1	0	1	1	1	3	0	2	2	2	1	2	1	1	1	0	0	0	0	0	0	0	0	7/20/2016	9/9/2016	0
1890	2	1	0	1	1	1	3	0	2	2	2	1	1	1	1	1	0	0	0	0	0	0	0	0	9/9/2016	12/7/2016	0
1725	3	1	0	1	1	1	1	0	2	1	1	2	1	1	2	1	1	1	0	0	0	0	0	0	12/16/2015	4/9/2016	0
1725	3	1	0	1	1	1	1	0	2	1	1	2	1	1	1	1	0	0	0	0	0	0	0	0	4/9/2016	9/23/2016	0
1725	3	1	0	1	1	1	1	0	2	1	1	2	1	1	1	1	0	0	0	0	0	0	0	0	9/23/2016	1/14/2017	0
1142	1	1	0	1	0	1	3	0	2	2	2	2	2	2	3	0	0	0	0	0	0	0	0	0	12/14/2015	3/22/2016	0
1142	1	1	0	1	0	1	3	0	2	2	2	1	2	2	1	0	0	0	0	0	0	0	0	0	3/22/2016	6/29/2016	0
1142	1	1	0	1	0	1	3	0	2	2	2	1	2	2	1	0	0	0	0	0	0	0	0	0	6/29/2016	9/15/2016	0
1142	1	1	0	1	0	1	3	0	2	2	1	1	2	1	1	0	0	0	0	0	0	0	0	0	9/15/2016	12/9/2016	0
1221	2	1	0	0	1	1	3	0	2	2	2	1	2	1	1	0	0	0	0	0	0	0	0	0	12/16/2015	3/15/2016	0
1221	2	1	0	0	1	1	3	0	2	2	2	1	2	1	1	0	0	0	0	0	0	0	0	0	3/15/2016	6/29/2016	0
1221	2	1	0	0	1	1	3	0	2	2	2	1	2	1	1	0	0	0	0	0	0	0	0	0	6/29/2016	9/18/2016	0
1221	2	1	0	0	1	1	3	0	2	2	2	1	2	1	1	0	0	0	0	0	0	0	0	0	9/18/2016	12/14/2016	0
1371	1	1	0	1	1	1	1	0	2	2	2	1	2	1	3	0	1	1	1	1	0	0	0	0	12/8/2015	3/22/2016	0
1371	1	1	0	1	1	1	1	0	2	2	2	1	2	1	3	1	0	0	0	0	0	0	0	0	3/22/2016	6/23/2016	0
1371	1	1	0	1	1	1	1	0	2	2	2	1	2	1	3	0	0	0	0	0	0	0	0	0	6/23/2016	9/4/2016	0
1371	1	1	0	1	1	1	1	0	2	2	2	1	2	1	2	0	0	0	0	0	0	0	0	0	9/4/2016	12/2/2016	0
732	3	2	0	0	0	1	3	0	2	2	2	1	2	1	1	0	0	0	0	0	0	0	1	0	1/7/2016	4/5/2016	0
732	3	2	0	0	0	1	3	0	2	2	2	1	2	1	1	0	0	0	0	0	0	0	1	0	4/5/2016	7/8/2016	0
732	3	2	0	0	0	1	3	0	2	2	2	1	2	1	1	0	0	0	0	0	0	0	1	0	7/8/2016	9/26/2016	0
732	3	2	0	0	0	1	3	0	2	2	1	1	1	2	1	0	0	0	0	0	0	0	1	0	9/26/2016	1/11/2017	0
1084	1	2	0	1	0	1	3	0	2	2	2	2	2	1	1	0	0	0	0	0	0	0	0	0	1/13/2016	4/12/2016	0
1084	1	2	0	1	0	1	3	0	2	2	2	2	2	1	2	0	0	0	0	0	0	0	0	0	4/12/2016	7/8/2016	0
1084	1	2	0	1	0	1	3	0	2	2	2	2	2	1	1	0	0	0	0	0	0	0	0	0	7/8/2016	10/11/2016	0
1084	1	2	0	1	0	1	3	0	2	2	2	2	2	1	1	0	0	0	0	0	0	0	0	0	10/11/2016	1/9/2017	0
309	2	1	0	1	0	1	3	0	2	2	2	2	2	2	2	0	0	0	0	0	0	0	0	0	1/21/2016	4/22/2016	0
309	2	1	0	1	0	1	3	0	2	2	2	1	2	2	3	1	0	0	0	0	0	0	0	0	4/22/2016	7/21/2016	0
309	2	1	0	1	0	1	3	0	2	2	2	1	2	2	1	1	0	0	0	0	0	0	0	0	7/21/2016	10/21/2016	0
309	2	1	0	1	0	1	3	0	2	2	2	1	1	1	1	1	0	0	0	0	0	0	0	0	10/21/2016	1/20/2017	0
607	2	1	0	0	0	2	3	0	2	2	2	1	1	1	1	0	0	0	0	0	0	0	1	0	1/22/2016	4/21/2016	0
607	2	1	0	0	0	2	3	0	2	2	2	1	1	1	1	0	0	0	0	0	0	0	1	0	4/21/2016	7/21/2016	0
607	2	1	0	0	0	2	3	0	2	2	2	1	1	1	1	0	0	0	0	0	0	0	1	0	7/21/2016	10/20/2016	0
607	2	1	0	0	0	2	3	0	2	2	2	1	1	1	1	0	0	0	0	0	0	0	0	0	10/20/2016	1/20/2017	0
206	3	1	1	1	1	2	3	1	2	2	2	2	1	1	3	1	0	0	1	1	0	0	0	0	1/19/2016	4/19/2016	0
206	3	1	1	1	1	2	3	1	2	2	2	2	1	1	2	1	0	0	1	1	0	0	0	0	4/19/2016	7/14/2016	0
206	3	1	1	1	1	2	3	1	2	2	2	2	1	1	1	1	0	0	1	1	0	0	0	0	7/14/2016	10/17/2016	0
206	3	1	1	1	1	2	3	1	2	2	2	2	1	1	2	1	0	0	1	1	0	0	0	0	10/17/2016	1/13/2017	0
1076	3	1	0	0	1	2	1	0	2	2	2	1	1	2	2	0	0	0	0	0	0	0	0	0	1/19/2016	4/18/2016	0
1076	3	1	0	0	1	2	1	0	2	2	2	1	1	2	2	0	0	0	0	0	0	0	0	0	4/18/2016	7/20/2016	0
1076	3	1	0	0	1	2	1	0	2	2	2	1	1	2	2	0	0	0	0	0	0	0	0	0	7/20/2016	10/18/2016	0
1076	3	1	0	0	1	2	1	0	2	1	2	1	1	1	2	0	0	0	0	0	0	0	0	0	10/18/2016	1/19/2017	0
1975	3	2	0	0	1	1	3	1	2	2	1	2	2	1	1	1	0	0	0	0	0	0	0	0	1/20/2016	4/21/2016	0
1975	3	2	0	0	1	1	3	1	2	2	1	1	2	1	1	1	0	0	0	0	0	0	0	0	4/21/2016	7/25/2016	0
1975	3	2	0	0	1	1	3	1	2	2	1	1	2	1	2	1	0	0	0	0	0	0	0	0	7/25/2016	10/27/2016	0
1975	3	2	0	0	1	1	3	1	2	2	2	1	1	1	3	1	0	0	0	0	0	0	1	0	10/27/2016	1/9/2017	0
110	3	1	0	0	1	2	3	0	2	2	2	2	1	1	1	1	0	0	0	0	0	0	0	0	1/25/2016	4/29/2016	1
970	2	1	0	0	1	1	1	0	2	2	2	1	1	1	1	0	0	0	0	0	0	0	1	0	2/5/2016	5/30/2016	0
970	2	1	0	0	1	1	1	0	2	2	2	1	1	1	1	0	0	0	0	0	0	0	1	0	5/30/2016	8/10/2016	0
970	2	1	0	0	1	1	1	0	2	2	2	1	1	1	1	0	0	0	0	0	0	0	1	0	8/10/2016	11/17/2016	0
970	2	1	0	0	1	1	1	0	2	2	2	1	2	1	1	0	0	0	0	0	0	0	1	0	11/17/2016	1/27/2017	0
897	2	1	0	1	1	1	3	0	2	2	1	1	1	2	2	0	0	0	0	0	0	0	0	0	1/25/2016	4/27/2016	0
897	2	1	0	1	1	1	3	0	2	2	1	1	1	2	1	1	0	0	0	0	0	0	0	0	4/27/2016	7/25/2016	0
897	2	1	0	1	1	1	3	0	2	2	1	1	1	2	1	1	0	0	0	0	0	0	0	0	7/25/2016	10/27/2016	0
897	2	1	0	1	1	1	3	0	2	2	2	1	1	2	1	1	0	0	0	0	0	0	0	0	10/27/2016	1/27/2017	0
1436	1	1	0	0	0	1	3	0	2	2	1	1	2	1	1	0	0	0	0	0	0	0	0	0	3/30/2016	6/28/2016	0
1436	1	1	0	0	0	1	3	0	2	2	1	1	2	1	1	0	0	0	0	0	0	0	0	0	6/28/2016	9/9/2016	0
1436	1	1	0	0	0	1	3	0	2	2	1	1	2	1	1	0	0	0	0	0	0	0	0	0	9/9/2016	12/15/2016	0
1436	1	1	0	0	0	1	3	0	2	2	1	1	2	1	1	0	0	0	0	0	0	0	1	0	12/15/2016	3/23/2017	0
1564	3	1	1	1	1	1	3	0	2	2	2	1	1	1	1	0	0	0	0	0	0	0	0	0	3/31/2016	6/30/2016	0
1564	3	1	1	1	1	1	3	0	2	2	2	1	1	1	1	0	0	0	0	0	0	0	0	0	6/30/2016	10/4/2016	0
1564	3	1	1	1	1	1	3	0	2	2	2	1	1	1	1	0	0	0	0	0	0	0	0	0	10/4/2016	12/18/2016	0
1564	3	1	1	1	1	1	3	0	2	2	2	1	1	2	1	0	0	0	0	0	0	0	0	0	12/18/2016	3/23/2017	0
1343	1	1	0	0	1	1	1	0	2	1	2	2	1	1	1	0	0	0	0	0	0	0	0	0	4/4/2016	7/8/2016	0
1343	1	1	0	0	1	1	1	0	2	1	2	2	1	1	1	0	0	0	0	0	0	0	0	0	7/8/2016	10/4/2016	0
1343	1	1	0	0	1	1	1	0	2	1	2	2	1	1	1	0	0	0	0	0	0	0	0	0	10/4/2016	1/3/2017	0
1343	1	1	0	0	1	1	1	0	2	1	1	1	1	2	1	0	0	0	0	0	0	0	0	0	1/3/2017	4/13/2017	0
1567	3	1	1	0	0	1	3	1	2	2	2	1	1	1	1	0	0	0	0	0	0	0	0	0	4/8/2016	7/8/2016	0
1567	3	1	1	0	0	1	3	1	2	2	2	1	1	1	1	0	0	0	0	0	0	0	0	0	7/8/2016	9/28/2016	0
1567	3	1	1	0	0	1	3	1	2	2	2	1	1	1	1	0	0	0	0	0	0	0	0	0	9/28/2016	1/13/2017	0
1213	2	1	0	1	1	1	3	1	2	2	2	1	1	2	1	0	0	0	0	0	0	0	0	0	4/8/2016	8/10/2016	0
1213	2	1	0	1	1	1	3	1	2	2	2	1	1	2	1	0	0	0	0	0	0	0	0	0	8/10/2016	10/21/2016	0
1213	2	1	0	1	1	1	3	1	2	2	2	1	1	2	1	0	0	0	0	0	0	0	0	0	10/21/2016	1/31/2017	0
1213	2	1	0	1	1	1	3	1	2	2	2	1	2	2	1	0	0	0	0	0	0	0	0	0	1/31/2017	3/31/2017	0
101	2	2	0	0	0	1	1	0	2	2	1	1	1	2	1	0	0	0	0	0	0	0	0	0	4/14/2016	7/14/2016	0
101	2	2	0	0	0	1	1	0	2	2	1	1	1	2	1	0	0	0	0	0	0	0	0	0	7/14/2016	10/13/2016	0
101	2	2	0	0	0	1	1	0	2	2	1	1	1	2	1	0	0	0	0	0	0	0	0	0	10/13/2016	1/10/2017	0
101	2	2	0	0	0	1	1	0	2	2	1	1	2	1	1	0	0	0	0	0	0	0	0	0	1/10/2017	4/6/2017	0
1270	2	1	1	0	1	1	1	0	2	1	1	1	1	1	1	0	0	0	0	0	0	0	0	0	4/14/2016	7/13/2016	0
1270	2	1	1	0	1	1	1	0	2	1	1	1	1	1	1	0	0	0	0	0	0	0	0	0	7/13/2016	10/13/2016	0
1270	2	1	1	0	1	1	1	0	2	1	1	1	1	1	1	0	0	0	0	0	0	0	0	0	10/13/2016	1/12/2017	0
1270	2	1	1	0	1	1	1	0	2	2	1	1	2	1	1	0	0	0	0	0	0	0	0	0	1/12/2017	4/10/2017	0
934	1	1	0	1	0	1	3	0	2	2	1	2	1	2	2	1	0	0	0	0	0	0	1	0	4/12/2016	7/24/2016	0
934	1	1	0	1	0	1	3	0	2	2	1	1	1	2	2	0	0	0	0	0	0	0	0	0	7/24/2016	10/11/2016	0
934	1	1	0	1	0	1	3	0	2	2	1	1	1	2	1	1	0	0	0	0	0	0	0	0	10/11/2016	1/12/2017	0
934	1	1	0	1	0	1	3	0	2	2	1	1	1	2	1	0	0	0	0	0	0	0	0	0	1/12/2017	4/7/2017	0
1405	2	1	0	0	1	1	3	0	2	2	2	1	1	1	2	0	0	0	0	0	0	0	0	0	4/11/2016	7/14/2016	0
1405	2	1	0	0	1	1	3	0	2	2	2	1	1	1	1	0	0	0	0	0	0	0	0	0	7/14/2016	10/7/2016	0
1405	2	1	0	0	1	1	3	0	2	2	2	1	1	1	1	0	0	0	0	0	0	0	0	0	10/7/2016	1/4/2017	0
1405	2	1	0	0	1	1	3	0	2	2	2	1	2	1	1	0	0	0	0	0	0	0	0	0	1/4/2017	4/4/2017	0
1824	3	1	0	0	1	2	3	1	2	2	2	2	2	2	2	1	0	0	0	0	0	0	0	0	4/18/2016	7/17/2016	0
1824	3	1	0	0	1	2	3	1	2	2	2	2	2	2	2	1	0	0	0	0	0	0	0	0	7/17/2016	10/17/2016	0
1824	3	1	0	0	1	2	3	1	2	2	2	2	2	2	1	1	0	0	0	0	0	0	0	0	10/17/2016	1/18/2017	0
1824	3	1	0	0	1	2	3	1	2	2	2	1	1	2	1	1	0	0	0	0	0	0	0	0	1/18/2017	4/13/2017	0
755	2	1	0	0	0	1	3	0	2	2	1	1	1	2	1	0	0	0	0	0	0	0	1	0	4/19/2016	8/3/2016	0
755	2	1	0	0	0	1	3	0	2	2	1	1	1	2	1	0	0	0	0	0	0	0	0	0	8/3/2016	10/17/2016	0
755	2	1	0	0	0	1	3	0	2	2	1	1	1	2	1	0	0	0	0	0	0	0	0	0	10/17/2016	1/11/2017	0
755	2	1	0	0	0	1	3	0	2	2	1	1	1	2	1	0	0	0	0	0	0	0	0	0	1/11/2017	4/18/2017	0
165	3	1	0	0	1	1	3	0	2	2	1	1	1	2	1	0	0	0	0	0	0	0	0	0	4/20/2016	7/20/2016	0
165	3	1	0	0	1	1	3	0	2	2	1	1	1	2	2	0	0	0	0	0	0	0	0	0	7/20/2016	10/19/2016	0
165	3	1	0	0	1	1	3	0	2	2	1	1	1	2	1	0	0	0	0	0	0	0	0	0	10/19/2016	1/11/2017	0
165	3	1	0	0	1	1	3	0	2	1	1	1	1	2	1	0	0	0	0	0	0	0	0	0	1/11/2017	5/2/2017	0
1121	3	1	0	0	1	1	3	0	2	2	2	2	1	1	1	0	0	0	0	0	0	0	0	0	4/21/2016	7/20/2016	0
1121	3	1	0	0	1	1	3	0	2	2	2	1	1	1	1	0	0	0	0	0	0	0	0	0	7/20/2016	10/19/2016	0
1121	3	1	0	0	1	1	3	0	2	2	2	1	1	1	1	0	0	0	0	0	0	0	0	0	10/19/2016	1/11/2017	0
1121	3	1	0	0	1	1	3	0	2	2	2	1	1	1	1	0	0	0	0	0	0	0	0	0	1/11/2017	4/19/2017	0
1635	2	1	0	0	0	1	3	1	2	2	1	2	1	2	1	0	0	0	0	0	0	0	0	0	4/28/2016	7/27/2016	0
1635	2	1	0	0	0	1	3	1	2	2	1	1	1	2	1	0	0	0	0	0	0	0	0	0	7/27/2016	10/26/2016	0
1635	2	1	0	0	0	1	3	1	2	1	2	1	1	2	1	0	0	0	0	0	0	0	0	0	10/26/2016	4/25/2017	0
2536	1	1	0	1	1	2	3	1	2	2	2	2	2	1	2	1	0	0	0	0	0	0	0	0	5/18/2016	8/15/2016	0
2536	1	1	0	1	1	2	3	1	2	2	2	1	2	1	1	0	0	0	0	0	0	0	0	0	8/15/2016	11/18/2016	0
2536	1	1	0	1	1	2	3	1	2	2	2	1	2	1	2	0	0	0	0	0	0	0	0	0	11/18/2016	2/8/2017	0
2536	1	1	0	1	1	2	3	1	2	2	2	1	1	2	2	1	0	0	0	0	0	0	0	0	2/8/2017	5/15/2017	0
494	3	1	0	1	1	1	1	0	2	1	1	2	1	2	1	0	0	0	0	0	0	0	0	0	5/19/2016	8/22/2016	0
494	3	1	0	1	1	1	1	0	2	1	1	1	1	2	1	0	0	0	0	0	0	0	0	0	8/22/2016	11/14/2016	0
494	3	1	0	1	1	1	1	0	2	1	1	1	1	2	1	0	0	0	0	0	0	0	0	0	11/14/2016	2/15/2017	0
494	3	1	0	1	1	1	1	0	2	1	1	1	1	2	1	0	0	0	0	0	0	0	0	0	2/15/2017	5/15/2017	0
1776	3	1	0	1	1	2	3	0	2	2	2	2	1	1	2	0	0	0	0	0	0	0	0	0	5/19/2016	8/23/2016	0
1776	3	1	0	1	1	2	3	0	2	2	2	1	1	1	1	0	0	0	0	0	0	0	0	0	8/23/2016	11/22/2016	0
1776	3	1	0	1	1	2	3	0	2	2	2	1	1	1	1	0	0	0	0	0	0	0	0	0	11/22/2016	2/13/2017	0
1776	3	1	0	1	1	2	3	0	2	2	2	1	1	1	1	0	0	0	0	0	0	0	0	0	2/13/2017	5/16/2017	0
2565	2	1	0	0	0	1	3	0	2	2	1	1	2	1	1	0	0	0	0	0	0	0	0	0	5/19/2016	8/14/2016	0
2565	2	1	0	0	0	1	3	0	2	2	1	1	2	1	1	0	0	0	0	0	0	0	1	0	8/14/2016	11/13/2016	0
2565	2	1	0	0	0	1	3	0	2	2	1	1	2	1	1	0	0	0	0	0	0	0	1	0	11/13/2016	2/9/2017	0
2565	2	1	0	0	0	1	3	0	2	2	1	1	2	1	1	0	0	0	0	0	0	0	0	0	2/9/2017	5/29/2017	0
1800	2	1	0	0	1	1	3	0	2	2	2	1	2	1	3	0	0	0	0	0	0	0	0	0	5/20/2016	8/17/2016	0
1800	2	1	0	0	1	1	3	0	2	2	2	1	2	1	2	0	0	0	0	0	0	0	0	0	8/17/2016	11/18/2016	0
1800	2	1	0	0	1	1	3	0	2	2	2	1	2	1	2	0	0	0	0	0	0	0	0	0	11/18/2016	2/13/2017	0
1800	2	1	0	0	1	1	3	0	2	2	2	1	1	1	2	0	0	0	0	0	0	0	0	0	2/13/2017	5/19/2017	0
1969	3	2	0	0	1	1	1	1	2	2	1	2	1	1	1	0	1	1	0	0	1	0	0	0	5/24/2016	8/17/2016	0
1969	3	2	0	0	1	1	1	1	2	2	1	1	1	1	1	0	0	0	0	0	1	0	0	0	8/17/2016	11/23/2016	0
1969	3	2	0	0	1	1	1	1	2	2	1	1	1	1	1	1	1	1	0	0	1	0	0	0	11/23/2016	2/28/2017	0
1969	3	2	0	0	1	1	1	1	2	1	1	1	1	1	1	0	1	1	0	0	0	0	0	0	2/28/2017	5/31/2017	0
323	2	1	1	1	1	2	3	0	2	2	1	1	1	1	2	1	0	0	0	0	0	0	0	0	5/19/2016	8/15/2016	0
323	2	1	1	1	1	2	3	0	2	2	1	1	1	1	1	0	0	0	0	0	0	0	0	0	8/15/2016	11/16/2016	0
323	2	1	1	1	1	2	3	0	2	2	1	1	1	1	2	0	0	0	0	0	0	0	0	0	11/16/2016	2/15/2017	0
323	2	1	1	1	1	2	3	0	2	2	1	1	2	1	2	0	0	0	0	0	0	0	0	0	2/15/2017	5/16/2017	0
2604	2	1	0	0	1	1	3	0	2	2	2	1	2	1	2	1	0	0	0	0	0	0	0	0	5/20/2016	8/15/2016	0
2604	2	1	0	0	1	1	3	0	2	2	2	1	2	1	1	1	0	0	0	0	0	0	0	0	8/15/2016	11/17/2016	0
2604	2	1	0	0	1	1	3	0	2	2	2	1	2	1	1	0	0	0	0	0	0	0	0	0	11/17/2016	2/13/2017	0
2604	2	1	0	0	1	1	3	0	2	2	2	1	1	1	1	0	0	0	0	0	0	0	0	0	2/13/2017	6/2/2017	0
326	3	1	0	1	1	1	3	0	2	2	2	1	2	1	1	0	0	0	0	0	0	0	0	0	5/20/2016	8/16/2016	0
326	3	1	0	1	1	1	3	0	2	2	2	1	2	1	1	0	0	0	0	0	0	0	0	0	8/16/2016	11/13/2016	0
326	3	1	0	1	1	1	3	0	2	2	2	1	2	1	1	0	0	0	0	0	0	0	0	0	11/13/2016	2/17/2017	0
1583	1	1	0	1	1	1	3	1	2	2	2	1	1	1	1	1	0	0	1	1	0	0	0	0	5/20/2016	8/18/2016	0
1583	1	1	0	1	1	1	3	1	2	2	2	1	1	1	1	0	0	0	1	1	0	0	1	0	8/18/2016	11/20/2016	0
1583	1	1	0	1	1	1	3	1	2	2	2	1	1	1	1	1	1	1	0	0	0	0	1	0	11/20/2016	2/16/2017	0
1583	1	1	0	1	1	1	3	1	2	2	2	1	1	1	1	1	0	0	0	0	0	0	0	0	2/16/2017	5/19/2017	0
1328	1		0	1	0	2	3	0	2	2	2	1	2	1	2	0	0	0	0	0	0	0	0	0	5/23/2016	8/16/2016	0
1328	1		0	1	0	2	3	0	2	2	2	1	2	1	2	1	0	0	0	0	0	0	0	0	8/16/2016	11/15/2016	0
1328	1		0	1	0	2	3	0	2	2	2	1	2	1	2	1	0	0	0	0	0	0	0	0	11/15/2016	2/19/2017	0
1328	1		0	1	0	2	3	0	2	2	1	1	2	2	2	1	0	0	0	0	0	0	0	0	2/19/2017	5/17/2017	0
1855	2	1	0	0	0	1	3	0	2	2	2	2	2	1	2	0	0	0	0	0	0	0	0	0	5/24/2016	8/21/2016	0
1855	2	1	0	0	0	1	3	0	2	2	2	1	2	1	1	0	0	0	0	0	0	0	0	0	8/21/2016	11/17/2016	0
1855	2	1	0	0	0	1	3	0	2	2	2	1	2	1	2	0	0	0	0	0	0	0	0	0	11/17/2016	2/20/2017	0
1855	2	1	0	0	0	1	3	0	2	2	2	1	2	2	1	0	0	0	0	0	0	0	1	0	2/20/2017	6/12/2017	0
2882	1	1	0	0	0	1	3	0	2	1	1	1	2	1	2	1	0	0	0	0	0	0	0	0	5/23/2016	8/18/2016	0
2882	1	1	0	0	0	1	3	0	2	1	1	1	2	1	2	1	0	0	0	0	0	0	0	0	8/18/2016	11/23/2016	0
2882	1	1	0	0	0	1	3	0	2	1	1	1	2	1	1	0	0	0	0	0	0	0	0	0	11/23/2016	3/6/2017	0
2882	1	1	0	0	0	1	3	0	2	2	2	1	1	2	1	0	0	0	0	0	0	0	0	0	3/6/2017	5/29/2017	0
798	2	1	0	1	1	1	1	0	2	2	2	1	1	1	1	1	0	0	1	1	1	0	0	0	5/24/2016	8/19/2016	0
798	2	1	0	1	1	1	1	0	2	2	2	1	1	1	1	1	0	0	0	0	1	0	0	0	8/19/2016	11/17/2016	0
798	2	1	0	1	1	1	1	0	2	2	2	1	1	1	1	1	0	0	1	1	1	0	0	0	11/17/2016	2/22/2017	0
798	2	1	0	1	1	1	1	0	2	2	2	2	1	1	1	1	0	0	0	0	0	0	0	0	2/22/2017	5/19/2017	0
952	2	1	1	0	1	1	3	0	2	1	1	2	1	2	1	0	0	0	0	0	0	0	0	0	5/24/2016	8/19/2016	0
952	2	1	1	0	1	1	3	0	2	1	1	1	1	2	1	1	0	0	0	0	0	0	1	0	8/19/2016	11/24/2016	0
952	2	1	1	0	1	1	3	0	2	1	1	1	1	2	1	0	0	0	0	0	0	0	1	0	11/24/2016	2/21/2017	0
952	2	1	1	0	1	1	3	0	2	1	1	1	1	2	1	0	0	0	0	0	0	0	0	0	2/21/2017	5/19/2017	0
2515	2	1	1	1	1	2	3	0	2	2	1	2	2	1	1	1	1	1	0	0	0	0	0	0	5/25/2016	8/24/2016	0
2515	2	1	1	1	1	2	3	0	2	2	1	1	2	1	2	0	1	1	0	0	0	0	0	0	8/24/2016	11/22/2016	0
2515	2	1	1	1	1	2	3	0	2	2	1	1	2	1	1	0	0	0	0	0	0	0	0	0	11/22/2016	2/27/2017	0
2744	1	1	0	0	1	2	3	0	2	2	1	2	1	2	1	0	0	0	0	0	0	0	0	0	5/27/2016	8/16/2016	0
2744	1	1	0	0	1	2	3	0	2	2	1	1	1	2	1	0	0	0	0	0	0	0	0	0	8/16/2016	11/24/2016	0
2744	1	1	0	0	1	2	3	0	2	2	1	1	1	2	1	0	0	0	0	0	0	0	0	0	11/24/2016	2/23/2017	0
2744	1	1	0	0	1	2	3	0	2	1	1	1	1	2	1	0	0	0	0	0	0	0	0	0	2/23/2017	5/29/2017	0
340	1	1	0	0	0	2	3	1	2	2	1	1	1	2	1	0	0	0	0	0	0	0	0	0	5/26/2016	8/26/2016	0
340	1	1	0	0	0	2	3	1	2	2	1	1	1	2	1	0	0	0	0	0	0	0	0	0	8/26/2016	11/24/2016	0
340	1	1	0	0	0	2	3	1	2	2	1	1	1	2	1	0	0	0	0	0	0	0	0	0	11/24/2016	2/21/2017	0
340	1	1	0	0	0	2	3	1	2	2	2	1	2	1	1	0	0	0	0	0	0	0	0	0	2/21/2017	6/5/2017	0
497	2	1	0	1	1	1	1	1	2	1	1	1	2	2	1	1	0	0	0	0	0	0	0	0	5/27/2016	8/30/2016	0
497	2	1	0	1	1	1	1	1	2	1	1	1	2	2	1	1	0	0	0	0	0	0	0	0	8/30/2016	11/22/2016	0
497	2	1	0	1	1	1	1	1	2	1	1	1	2	2	1	0	0	0	0	0	0	0	0	0	11/22/2016	2/21/2017	0
497	2	1	0	1	1	1	1	1	2	1	1	1	1	2	1	0	0	0	0	0	0	0	0	0	2/21/2017	5/29/2017	0
1929	1	2	0	0	1	1	3	0	2	2	1	1	1	1	1	0	0	0	0	0	0	0	0	0	5/30/2016	9/20/2016	0
1929	1	2	0	0	1	1	3	0	2	2	1	1	1	1	1	0	0	0	0	0	0	0	1	0	9/20/2016	12/6/2016	0
1929	1	2	0	0	1	1	3	0	2	2	1	1	1	1	1	0	0	0	0	0	0	0	1	0	12/6/2016	3/8/2017	0
1929	1	2	0	0	1	1	3	0	2	2	1	1	1	1	1	0	0	0	0	0	0	0	0	0	3/8/2017	6/6/2017	0
2792	1	1	0	0	1	1	3	0	2	2	1	1	2	1	2	0	0	0	0	0	0	0	0	0	5/30/2016	8/29/2016	0
2792	1	1	0	0	1	1	3	0	2	2	1	1	2	1	1	0	0	0	0	0	0	0	0	0	8/29/2016	11/27/2016	0
2792	1	1	0	0	1	1	3	0	2	2	1	1	2	1	1	0	0	0	0	0	0	0	0	0	11/27/2016	2/27/2017	0
2792	1	1	0	0	1	1	3	0	2	2	1	1	2	2	1	0	0	0	0	0	0	0	0	0	2/27/2017	5/31/2017	0
687	2	1	1	1	1	1	3	0	2	1	1	2	1	1	2	0	0	0	1	1	0	0	0	0	5/26/2016	8/26/2016	0
687	2	1	1	1	1	1	3	0	2	1	1	2	1	1	1	0	0	0	0	0	0	0	0	0	8/26/2016	11/24/2016	0
687	2	1	1	1	1	1	3	0	2	1	1	2	1	1	3	0	0	0	0	0	0	0	0	0	11/24/2016	2/28/2017	0
687	2	1	1	1	1	1	3	0	2	2	2	2	2	1	3	1	0	0	1	1	0	0	0	0	2/28/2017	5/18/2017	0
2734	3	1	0	0	0	2	3	0	2	2	2	1	1	1	2	1	0	0	0	0	0	0	0	0	5/31/2016	8/29/2016	0
2734	3	1	0	0	0	2	3	0	2	2	2	1	1	1	2	0	0	0	1	1	0	0	0	0	8/29/2016	11/27/2016	0
2734	3	1	0	0	0	2	3	0	2	2	2	1	1	1	1	0	0	0	0	0	0	0	0	0	11/27/2016	3/9/2017	0
2734	3	1	0	0	0	2	3	0	2	2	1	1	1	1	1	0	0	0	0	0	0	0	0	0	3/9/2017	6/2/2017	0
1977	1	1	0	0	1	1	1	0	2	2	1	2	1	1	1	0	0	0	0	0	0	0	0	0	6/21/2016	9/19/2016	0
1977	1	1	0	0	1	1	1	0	2	2	1	1	1	1	1	1	0	0	1	1	0	0	0	0	9/19/2016	12/14/2016	0
1977	1	1	0	0	1	1	1	0	2	2	1	1	1	1	1	0	0	0	0	0	0	0	0	0	12/14/2016	3/20/2017	0
1977	1	1	0	0	1	1	1	0	2	2	2	1	2	2	1	1	0	0	0	0	0	0	0	0	3/20/2017	6/20/2017	0
344	3	1	0	1	0	2	3	0	2	2	1	2	1	1	3	1	0	0	0	0	0	0	0	0	5/31/2016	9/5/2016	0
344	3	1	0	1	0	2	3	0	2	2	1	1	1	1	3	1	0	0	1	1	0	0	0	0	9/5/2016	12/9/2016	0
344	3	1	0	1	0	2	3	0	2	2	1	1	1	1	3	1	0	0	0	0	0	0	0	0	12/9/2016	3/2/2017	0
344	3	1	0	1	0	2	3	0	2	2	2	2	2	1	3	1	0	0	0	0	0	0	0	0	3/2/2017	5/16/2017	0
2903	1	1	0	0	1	2	3	1	2	2	2	2	2	1	1	1	0	0	1	1	0	0	0	0	7/5/2016	9/29/2016	0
2903	1	1	0	0	1	2	3	1	2	2	2	2	2	1	1	0	0	0	0	0	0	0	0	0	9/29/2016	1/23/2017	0
2903	1	1	0	0	1	2	3	1	2	2	2	2	2	1	1	1	0	0	0	0	0	0	0	0	1/23/2017	4/2/2017	0
2903	1	1	0	0	1	2	3	1	2	2	2	2	2	1	2	1	0	0	0	0	0	0	0	0	4/2/2017	7/4/2017	0
538	1	1	0	0	1	2	3	0	2	2	2	1	2	1	1	0	0	0	0	0	0	0	0	0	7/4/2016	10/3/2016	0
538	1	1	0	0	1	2	3	0	2	2	2	1	2	1	1	0	0	0	0	0	0	0	0	0	10/3/2016	1/3/2017	0
538	1	1	0	0	1	2	3	0	2	2	2	1	2	1	1	0	0	0	0	0	0	0	0	0	1/3/2017	3/28/2017	0
538	1	1	0	0	1	2	3	0	2	1	1	1	1	1	1	1	0	0	0	0	0	0	0	0	3/28/2017	6/30/2017	0
743	1	1	0	1	1	2	3	1	2	1	1	1	1	1	2	1	1	2	1	2	0	0	0	0	7/6/2016	10/4/2016	0
743	1	1	0	1	1	2	3	1	2	1	1	1	1	1	2	0	0	0	0	0	0	0	0	0	10/4/2016	1/4/2017	0
743	1	1	0	1	1	2	3	1	2	1	1	1	1	1	2	0	0	0	0	0	0	0	0	0	1/4/2017	3/31/2017	0
743	1	1	0	1	1	2	3	1	2	2	2	1	1	1	2	1	0	0	0	0	0	0	0	0	3/31/2017	7/5/2017	0
2012	1	2	0	1	1	1	1	0	2	1	1	2	2	1	2	0	1	1	0	0	0	0	0	0	7/12/2016	10/11/2016	1
2932	1	1	0	1	1	2	1	0	2	2	1	2	2	1	1	1	0	0	0	0	0	0	0	0	7/12/2016	10/16/2016	0
2932	1	1	0	1	1	2	1	0	2	2	1	1	2	1	1	0	0	0	0	0	0	0	0	0	10/16/2016	1/8/2017	0
2932	1	1	0	1	1	2	1	0	2	2	1	1	2	1	1	1	0	0	0	0	0	0	0	0	1/8/2017	4/10/2017	0
2932	1	1	0	1	1	2	1	0	2	1	1	1	1	1	1	1	0	0	0	0	0	0	0	0	4/10/2017	6/29/2017	0
858	1	1	0	0	0	1	3	1	1	2	1	1	1	1	1	0	0	0	0	0	0	0	1	0	1/28/2016	5/3/2016	0
858	1	1	0	0	0	1	3	1	1	2	1	1	1	1	1	0	0	0	0	0	0	0	0	0	5/3/2016	8/5/2016	0
765	3	1	1	1	0	2	3	0	1	2	2	2	2	1	1	1	0	0	0	0	0	0	0	0	2/3/2016	5/4/2016	0
765	3	1	1	1	0	2	3	0	1	2	2	2	2	1	1	1	0	0	0	0	0	0	0	0	5/4/2016	8/3/2016	0
765	3	1	1	1	0	2	3	0	1	2	2	2	2	1	1	1	0	0	0	0	0	0	0	0	8/3/2016	11/2/2016	0
765	3	1	1	1	0	2	3	0	1	2	1	2	1	1	2	1	1	1	0	0	0	0	0	0	11/2/2016	2/1/2017	0
1644	2	2	0	0	1	2	1	1	1	1	1	2	1	1	1	0	1	1	0	0	0	0	0	0	2/5/2016	5/6/2016	0
1644	2	2	0	0	1	2	1	1	1	1	1	1	1	1	1	0	0	0	0	0	0	0	0	0	5/6/2016	8/5/2016	0
1644	2	2	0	0	1	2	1	1	1	1	1	1	1	1	1	0	0	0	0	0	0	0	0	0	8/5/2016	10/31/2016	0
1644	2	2	0	0	1	2	1	1	1	2	2	1	1	1	1	0	0	0	0	0	0	0	0	0	10/31/2016	1/31/2017	0
1104	2	1	1	0	0	2	3	0	1	2	2	2	1	1	1	0	0	0	0	0	0	0	0	0	2/4/2016	5/6/2016	0
1104	2	1	1	0	0	2	3	0	1	2	2	1	1	1	2	1	0	0	0	0	0	0	0	0	5/6/2016	8/3/2016	0
1104	2	1	1	0	0	2	3	0	1	2	2	1	1	1	2	1	0	0	0	0	0	0	0	0	8/3/2016	10/28/2016	0
1104	2	1	1	0	0	2	3	0	1	2	2	2	1	1	1	1	0	0	0	0	0	0	0	0	10/28/2016	2/2/2017	0
362	2	1	1	0	0	1	3	0	1	1	1	1	2		1	0	0	0	0	0	0	0	0	0	2/3/2016	5/4/2016	0
362	2	1	1	0	0	1	3	0	1	1	1	1	2		1	0	0	0	0	0	0	0	0	0	5/4/2016	8/2/2016	0
362	2	1	1	0	0	1	3	0	1	1	1	1	2		1	0	0	0	0	0	0	0	0	0	8/2/2016	10/31/2016	0
362	2	1	1	0	0	1	3	0	1	2	1	1	2	1	1	1	0	0	0	0	0	0	0	0	10/31/2016	2/1/2017	0
824	2	1	0	0	0	1	3	0	1	1	2	1	2	1	1	0	0	0	0	0	0	0	0	0	2/8/2016	5/9/2016	0
824	2	1	0	0	0	1	3	0	1	1	2	1	2	1	1	0	0	0	0	0	0	0	0	0	5/9/2016	8/8/2016	0
824	2	1	0	0	0	1	3	0	1	1	2	1	2	1	2	1	0	0	0	0	0	0	0	0	8/8/2016	11/7/2016	0
824	2	1	0	0	0	1	3	0	1	2	2	1	2	1	2	0	0	0	0	0	0	0	0	0	11/7/2016	2/7/2017	0
365	2	1	1	1	0	2	1	0	1	1	2	2	1	1	2	0	0	0	1	1	0	0	0	0	2/5/2016	5/9/2016	0
365	2	1	1	1	0	2	1	0	1	1	2	2	1	1	2	0	0	0	0	0	0	0	0	0	5/9/2016	8/4/2016	0
365	2	1	1	1	0	2	1	0	1	1	2	2	1	1	1	0	0	0	0	0	0	0	0	0	8/4/2016	11/3/2016	0
365	2	1	1	1	0	2	1	0	1	1	2	2	1	1	2	0	0	0	1	1	0	0	0	0	11/3/2016	2/6/2017	0
432	2	1	1	1	0	2	3	0	1	2	2	2	1	1	2	1	0	0	1	1	0	0	0	0	2/9/2016	5/11/2016	0
432	2	1	1	1	0	2	3	0	1	2	2	2	1	1	3	0	0	0	1	2	0	0	0	0	5/11/2016	8/10/2016	0
432	2	1	1	1	0	2	3	0	1	2	2	2	1	1	2	1	1	1	1	1	0	0	0	0	8/10/2016	11/7/2016	0
432	2	1	1	1	0	2	3	0	1	2	2	2	2	1	2	1	0	0	1	1	0	0	0	0	11/7/2016	2/7/2017	0
139	1	1	0	0	1	1	3	0	1	2	1	1	2	1	1	0	0	0	0	0	0	0	0	0	2/15/2016	5/17/2016	0
139	1	1	0	0	1	1	3	0	1	2	1	1	2	1	1	1	0	0	0	0	0	0	1	0	5/17/2016	8/16/2016	0
139	1	1	0	0	1	1	3	0	1	2	1	1	2	1	1	1	0	0	0	0	0	0	1	0	8/16/2016	11/11/2016	0
139	1	1	0	0	1	1	3	0	1	2	2	1	1	1	2	1	0	0	1	1	1	0	0	0	11/11/2016	2/13/2017	0
221	2	1	0		1	1	3	1	1	2	2	2	2	1	2	0	0	0	0	0	0	0	0	0	2/10/2016	5/3/2016	0
221	2	1	0		1	1	3	1	1	2	2	1	2	1	1	0	0	0	0	0	0	0	0	0	5/3/2016	8/12/2016	0
221	2	1	0		1	1	3	1	1	2	2	1	2	1	2	0	0	0	0	0	0	0	0	0	8/12/2016	11/14/2016	0
221	2	1	0		1	1	3	1	1	2	1	1	1	1	1	1	0	0	0	0	0	0	0	0	11/14/2016	2/13/2017	0
1898	2	1	0	1	1	1	1	0	1	2	1	2	1	1	1	0	0	0	0	0	0	0	0	0	2/9/2016	5/9/2016	0
1898	2	1	0	1	1	1	1	0	1	2	1	1	1	1	1	0	0	0	0	0	0	0	0	0	5/9/2016	8/15/2016	0
1898	2	1	0	1	1	1	1	0	1	2	1	1	1	1	1	0	0	0	0	0	0	0	0	0	8/15/2016	11/4/2016	0
1898	2	1	0	1	1	1	1	0	1	2	2	2	2	1	1	0	0	0	0	0	0	0	0	0	11/4/2016	2/6/2017	0
423	2	1	1	1	1	2	3	0	1	2	1	2	2	1	2	1	0	0	0	0	0	0	0	0	2/12/2016	5/13/2016	0
423	2	1	1	1	1	2	3	0	1	2	1	1	2	1	2	1	0	0	1	1	0	0	0	0	5/13/2016	8/12/2016	0
423	2	1	1	1	1	2	3	0	1	2	1	1	2	1	2	1	0	0	0	0	0	0	0	0	8/12/2016	11/14/2016	0
423	2	1	1	1	1	2	3	0	1	2	2	1	2	1	2	1	0	0	0	0	0	0	0	0	11/14/2016	2/14/2017	0
1979	2	1	0	0	1	2	1	1	1	2	2	1	2	1	1	0	0	0	0	0	0	0	0	0	2/10/2016	5/18/2016	0
1979	2	1	0	0	1	2	1	1	1	2	2	1	2	1	2	0	0	0	0	0	0	0	0	0	5/18/2016	8/11/2016	0
1979	2	1	0	0	1	2	1	1	1	2	2	1	2	1	1	0	0	0	0	0	0	0	0	0	8/11/2016	11/9/2016	0
1979	2	1	0	0	1	2	1	1	1	2	2	1	2	1	1	0	0	0	0	0	0	0	0	0	11/9/2016	2/9/2017	0
676	2	2	1		0	1	1	0	1	2	1	2	2	1	1	0	1	1	0	0	1	0	0	0	2/15/2016	5/18/2016	0
676	2	2	1		0	1	1	0	1	2	1	2	2	1	1	0	0	0	0	0	1	0	0	0	5/18/2016	8/15/2016	0
676	2	2	1		0	1	1	0	1	2	1	2	2	1	1	0	0	0	0	0	1	0	0	0	8/15/2016	11/15/2016	0
676	2	2	1		0	1	1	0	1	2	2	1	2	1	1	0	0	0	0	0	0	0	0	0	11/15/2016	2/16/2017	0
1887		2	1	0	0	1	1	0	1	2	2	2	2	2	1	0	0	0	0	0	0	0	1	0	2/15/2016	5/17/2016	0
1887		2	1	0	0	1	1	0	1	2	2	1	2	2	1	0	0	0	0	0	0	0	0	0	5/17/2016	8/15/2016	0
1887		2	1	0	0	1	1	0	1	2	2	1	2	2	2	0	0	0	0	0	0	0	0	0	8/15/2016	11/16/2016	0
1887		2	1	0	0	1	1	0	1	2	2	1	1	1	2	0	0	0	0	0	1	0	0	0	11/16/2016	2/15/2017	0
1214	1	1	0	0	0	2	3	0	1	2	1	1	2	2	3	0	0	0	1	2	0	0	0	0	2/18/2016	5/20/2016	0
1214	1	1	0	0	0	2	3	0	1	2	1	1	2	2	1	0	0	0	0	0	0	0	0	0	5/20/2016	9/29/2016	0
1214	1	1	0	0	0	2	3	0	1	2	2	1	2	1	3	1	0	0	0	0	0	0	0	0	9/29/2016	3/28/2017	0
1968	1	1	0	0	0	1	3	0	1	2	1	1	2	1	2	0	0	0	0	0	0	0	0	0	2/23/2016	5/23/2016	0
1968	1	1	0	0	0	1	3	0	1	2	1	1	2	1	1	1	0	0	0	0	0	0	0	0	5/23/2016	8/23/2016	0
1968	1	1	0	0	0	1	3	0	1	2	1	1	2	1	1	0	0	0	0	0	0	0	0	0	8/23/2016	11/21/2016	0
1968	1	1	0	0	0	1	3	0	1	2	2	1	1	1	2	0	0	0	0	0	0	0	0	0	11/21/2016	2/22/2017	0
773	1	1	1	0	1	2	3	0	1	2	2	1	1	1	1	0	0	0	1	1	0	0	0	0	3/2/2016	6/2/2016	0
773	1	1	1	0	1	2	3	0	1	2	2	1	1	1	2	0	0	0	0	0	0	0	0	0	6/2/2016	9/1/2016	0
773	1	1	1	0	1	2	3	0	1	2	2	1	1	1	1	0	0	0	0	0	0	0	0	0	9/1/2016	10/25/2016	0
1995	3	1	0	0	0	2	1	0	1	2	2	2	2	1	1	0	0	0	0	0	0	0	0	0	3/1/2016	5/30/2016	0
1995	3	1	0	0	0	2	1	0	1	2	2	1	2	1	1	0	0	0	0	0	0	0	0	0	5/30/2016	8/30/2016	0
1995	3	1	0	0	0	2	1	0	1	2	2	1	2	1	2	0	0	0	0	0	0	0	0	0	8/30/2016	11/21/2016	0
1995	3	1	0	0	0	2	1	0	1	2	2	1	1	1	2	0	0	0	0	0	0	0	0	0	11/21/2016	2/28/2017	0
851	3	1	0	0	0	2	3	0	1	2	2	1	2	1	1	1	0	0	0	0	0	0	0	0	3/4/2016	6/3/2016	0
851	3	1	0	0	0	2	3	0	1	2	2	1	2	1	1	0	0	0	0	0	0	0	0	0	6/3/2016	9/1/2016	0
851	3	1	0	0	0	2	3	0	1	2	2	1	2	1	2	0	0	0	0	0	0	0	0	0	9/1/2016	3/2/2017	0
1914	2	2	1	1	0	1	1	0	1	1	1	2	2	2	1	0	0	0	0	0	0	0	0	0	3/2/2016	6/1/2016	0
1914	2	2	1	1	0	1	1	0	1	1	1	1	2	2	1	0	0	0	0	0	0	0	0	0	6/1/2016	8/31/2016	0
1914	2	2	1	1	0	1	1	0	1	1	1	1	2	2	1	0	0	0	0	0	0	0	0	0	8/31/2016	12/6/2016	0
1914	2	2	1	1	0	1	1	0	1	2	2	2	1	1	1	0	0	0	0	0	0	0	0	0	12/6/2016	3/8/2017	0
1721	1	1	0	0	0	2	3	0	1	2	2	1	2	2	1	1	0	0	1	1	0		0	0	3/7/2016	6/6/2016	1
671		1	1	1	1	1	3	0	1	1	1	2	1	1	2	1	0	0	1	1	0	0	1	0	3/8/2016	6/7/2016	0
671		1	1	1	1	1	3	0	1	1	1	2	1	1	1	1	0	0	0	0	0	0	0	0	6/7/2016	9/7/2016	0
671		1	1	1	1	1	3	0	1	1	1	2	1	1	1	0	0	0	1	1	0	0	0	0	9/7/2016	3/31/2017	0
1896	1	1	1	1	0	1	1	0	1	2	1	2	2	1	1	1	0	0	1	1	0	0	1	0	3/9/2016	6/8/2016	0
1896	1	1	1	1	0	1	1	0	1	2	1	1	2	1	1	1	0	0	1	1	0	0	0	0	6/8/2016	9/8/2016	0
1896	1	1	1	1	0	1	1	0	1	2	1	1	2	1	2	1	0	0	1	1	0	0	0	0	9/8/2016	12/7/2016	0
1896	1	1	1	1	0	1	1	0	1	2	2	2	2	1	1	1	0	0	1	1	0	0	0	0	12/7/2016	3/27/2017	0
1036	3	1	0	1	0	2	3	0	1	2	2	1	1	1	1	0	0	0	0	0	0	0	0	0	3/9/2016	6/9/2016	0
1036	3	1	0	1	0	2	3	0	1	2	2	1	1	1	2	0	0	0	0	0	0	0	0	1	6/9/2016	9/7/2016	0
1036	3	1	0	1	0	2	3	0	1	2	2	1	1	1	2	0	0	0	0	0	0	0	0	1	9/7/2016	12/5/2016	0
1036	3	1	0	1	0	2	3	0	1	2	2	1	1	1	1	0	0	0	0	0	0	0	0	0	12/5/2016	3/8/2017	0
1998	1	1	1	1	0	1	3	1	1	2	1	1	2	1	1	0	0	0	0	0	1	0	0	0	3/10/2016	6/9/2016	0
1998	1	1	1	1	0	1	3	1	1	2	1	1	2	1	1	1	1	1	0	0	1	0	0	0	6/9/2016	9/13/2016	0
1998	1	1	1	1	0	1	3	1	1	2	1	1	2	1	1	0	0	0	0	0	1	0	0	0	9/13/2016	12/7/2016	0
1998	1	1	1	1	0	1	3	1	1	2	2	2	2	1	1	0	0	0	0	0	0	1	0	0	12/7/2016	3/23/2017	0
2	2	2	1	0	0	1	3	0	1	2	1	2	1	1	1	0	1	1	0	0	0	0	0	0	3/14/2016	6/13/2016	0
2	2	2	1	0	0	1	3	0	1	2	1	1	1	1	1	0	0	0	0	0	0	0	0	0	6/13/2016	9/12/2016	0
2	2	2	1	0	0	1	3	0	1	2	1	1	1	1	1	0	0	0	0	0	0	0	0	0	9/12/2016	12/12/2016	0
2	2	2	1	0	0	1	3	0	1	2	1	1	2	1	1	0	0	0	0	0	0	0	0	0	12/12/2016	3/14/2017	0
1730	1	1	0	0	0	1	1	0	1	1	1	1	1	1	1	0	0	0	0	0	0	0	0	0	3/15/2016	6/15/2016	0
1730	1	1	0	0	0	1	1	0	1	1	1	1	1	1	1	0	0	0	0	0	0	0	0	0	6/15/2016	9/13/2016	0
1730	1	1	0	0	0	1	1	0	1	1	1	1	1	1	1	0	0	0	0	0	0	0	0	0	9/13/2016	12/12/2016	0
1730	1	1	0	0	0	1	1	0	1	2	2	1	1	1	1	0	0	0	0	0	0	0	0	0	12/12/2016	3/15/2017	0
186	2	1	0	0	0	2	3	0	1	2	2	1	2	1	1	1	0	0	0	0	0	0	0	0	3/16/2016	6/16/2016	0
186	2	1	0	0	0	2	3	0	1	2	2	1	2	1	1	1	0	0	0	0	0	0	0	0	6/16/2016	9/14/2016	0
186	2	1	0	0	0	2	3	0	1	2	2	1	2	1	1	0	0	0	0	0	0	0	0	0	9/14/2016	12/14/2016	0
186	2	1	0	0	0	2	3	0	1	2	2	1	1	1	1	0	0	0	0	0	0	0	0	0	12/14/2016	3/16/2017	0
1809	2	1	0	0	0	2	3	1	1	2	2	1	2	1	1	1	0	0	1	1	0	0	0	0	3/16/2016	6/16/2016	0
1809	2	1	0	0	0	2	3	1	1	2	2	2	2	1	1	1	0	0	1	1	0	0	0	0	6/16/2016	9/14/2016	0
1809	2	1	0	0	0	2	3	1	1	2	2	2	2	1	1	1	0	0	0	0	0	0	0	0	9/14/2016	12/14/2016	0
1809	2	1	0	0	0	2	3	1	1	2	2	1	2	1	2	1	0	0	0	0	0	0	0	0	12/14/2016	3/16/2017	0
195	2	2	1	1	0	1	1	0	1	1	1	2	1	1	2	1	1	1	0	0	0	0	0	0	3/17/2016	3/24/2016	0
195	2	2	1	1	0	1	1	0	1	1	1	2	1	1	2	1	0	0	0	0	0	0	0	0	3/24/2016	6/23/2016	0
195	2	2	1	1	0	1	1	0	1	1	1	2	1	1	1	1	0	0	0	0	0	0	0	0	6/23/2016	9/23/2016	0
195	2	2	1	1	0	1	1	0	1	1	1	2	1	1	1	1	0	0	0	0	0	0	0	0	9/23/2016	1/3/2017	0
195	2	2	1	1	0	1	1	0	1	1	1	2	1	1	2	1	0	0	0	0	1	0	0	0	1/3/2017	3/23/2017	0
492	1	1	0	1	0	1	3	0	1	1	1	1	2	1	1	0	0	0	0	0	0	0	0	0	3/22/2016	6/22/2016	0
492	1	1	0	1	0	1	3	0	1	1	1	1	2	1	1	0	0	0	1	1	0	0	1	0	6/22/2016	9/22/2016	0
492	1	1	0	1	0	1	3	0	1	1	1	1	2	1	1	0	0	0	0	0	0	0	1	0	9/22/2016	1/4/2017	0
492	1	1	0	1	0	1	3	0	1	1	1	1	2	1	2	1	0	0	0	0	0	0	0	0	1/4/2017	3/21/2017	0
1411	2	1	0	0	0	2	3	0	1	1	1	2	2	1	1	0	0	0	0	0	0	0	0	0	3/23/2016	6/20/2016	0
1411	2	1	0	0	0	2	3	0	1	1	1	1	2	1	1	0	0	0	0	0	0	0	0	0	6/20/2016	9/21/2016	0
1411	2	1	0	0	0	2	3	0	1	1	1	1	2	1	1	0	0	0	0	0	0	0	0	0	9/21/2016	12/15/2016	0
1411	2	1	0	0	0	2	3	0	1	2	1	1	2	1	1	0	0	0	0	0	0	0	0	0	12/15/2016	3/30/2017	0
1719	3	2	0	0	1	1	1	0	1	2	1	1	2	1	1	0	0	0	0	0	0	0	0	0	3/24/2016	6/23/2016	0
1719	3	2	0	0	1	1	1	0	1	2	1	1	2	1	1	0	0	0	0	0	0	0	0	0	6/23/2016	9/20/2016	0
1719	3	2	0	0	1	1	1	0	1	2	1	1	2	1	1	0	0	0	0	0	0	0	0	0	9/20/2016	12/19/2016	0
1719	3	2	0	0	1	1	1	0	1	2	1	1	2	1	1	0	0	0	0	0	0	0	0	0	12/19/2016	3/23/2017	0
1195	3	1	0	0	0	2	3	0	1	2	2	1	1	1	1	0	0	0	0	0	0	0	0	0	3/29/2016	7/4/2016	0
1195	3	1	0	0	0	2	3	0	1	2	2	1	1	1	2	0	0	0	0	0	0	0	0	0	7/4/2016	9/26/2016	0
1195	3	1	0	0	0	2	3	0	1	2	2	1	1	1	1	0	0	0	0	0	0	0	0	0	9/26/2016	12/20/2016	0
1195	3	1	0	0	0	2	3	0	1	2	2	1	2	1	1	0	0	0	0	0	0	0	0	0	12/20/2016	3/28/2017	0
1843	2	1	0	0	0	2	3	1	1	2	2	1	1	1	2	0	0	0	0	0	0	0	0	0	4/5/2016	7/5/2016	0
1843	2	1	0	0	0	2	3	1	1	2	2	1	1	1	1	0	0	0	0	0	0	0	0	0	7/5/2016	10/5/2016	0
1843	2	1	0	0	0	2	3	1	1	2	2	1	1	1	1	0	0	0	0	0	0	0	0	0	10/5/2016	1/3/2017	0
1843	2	1	0	0	0	2	3	1	1	2	2	1	1	1	2	0	0	0	0	0	0	0	0	0	1/3/2017	3/31/2017	0
626	3	1	0	0	1	2	3	0	1	2	2	2	2	2	1	0	0	0	0	0	0	0	0	0	3/31/2016	6/30/2016	0
626	3	1	0	0	1	2	3	0	1	2	2	1	2	2	1	0	0	0	0	0	0	0	0	0	6/30/2016	9/28/2016	0
626	3	1	0	0	1	2	3	0	1	2	2	1	2	2	2	0	0	0	0	0	0	0	0	0	9/28/2016	1/4/2017	0
626	3	1	0	0	1	2	3	0	1	2	2	1	1	1	1	0	0	0	0	0	0	0	0	0	1/4/2017	3/29/2017	0
1572	3	2	1	1	0	1	3	0	1	2	2	1	2	1	1	0	1	1	0	0	1	0	0	0	4/1/2016	6/27/2016	0
1572	3	2	1	1	0	1	3	0	1	2	2	1	2	1	1	0	0	0	0	0	1	0	0	0	6/27/2016	9/29/2016	0
1572	3	2	1	1	0	1	3	0	1	2	2	1	2	1	1	0	0	0	0	0	1	0	0	0	9/29/2016	1/6/2017	0
1572	3	2	1	1	0	1	3	0	1	2	1	1	2	1	1	0	0	0	0	0	0	0	0	0	1/6/2017	3/31/2017	0
1842	2	1	1	0	0	1	3	1	1	2	2	2	2	1	1	0	0	0	1	1	0	0	0	0	4/1/2016	6/27/2016	0
1842	2	1	1	0	0	1	3	1	1	2	2	1	2	1	1	0	0	0	0	0	0	0	0	0	6/27/2016	9/29/2016	0
1842	2	1	1	0	0	1	3	1	1	2	2	1	2	1	1	0	0	0	0	0	0	0	0	0	9/29/2016	1/3/2017	0
1842	2	1	1	0	0	1	3	1	1	2	2	1	1	1	1	0	0	0	0	0	0	0	0	0	1/3/2017	4/5/2017	0
1773	2	2	1	1	0	1	3	0	1	1	1	2	2	1	1	1	0	0	0	0	0	0	0	0	4/5/2016	7/8/2016	0
1773	2	2	1	1	0	1	3	0	1	1	1	1	2	1	1	1	0	0	0	0	0	0	0	0	7/8/2016	10/4/2016	0
1773	2	2	1	1	0	1	3	0	1	1	1	1	2	1	3	1	0	0	0	0	0	0	0	0	10/4/2016	1/3/2017	0
1773	2	2	1	1	0	1	3	0	1	2	2	2	2	1	3	1	0	0	0	0	0	0	0	0	1/3/2017	3/29/2017	0
1126	2	1	0	0	0	1	3	1	1	2	2	1	2	1	1	0	0	0	0	0	0	0	0	0	4/13/2016	7/12/2016	0
1399	1	1	0	0	0	2	3	0	1	2	2	2	2	1	1	0	0	0	0	0	0	0	0	0	4/12/2016	7/11/2016	0
1399	1	1	0	0	0	2	3	0	1	2	2	1	2	1	1	0	0	0	0	0	0	0	0	0	7/11/2016	9/7/2016	0
1359	2	2	1	1	0	2	3	0	1	2	2	2	2	1	1	0	0	0	0	0	0	0	0	0	4/13/2016	7/12/2016	0
1359	2	2	1	1	0	2	3	0	1	2	2	1	2	1	1	1	0	0	0	0	0	0	0	0	7/12/2016	10/14/2016	0
1359	2	2	1	1	0	2	3	0	1	2	2	1	2	1	1	0	0	0	0	0	0	0	0	0	10/14/2016	1/17/2017	0
1359	2	2	1	1	0	2	3	0	1	2	2	1	2	1	1	0	0	0	0	0	0	0	0	0	1/17/2017	4/12/2017	0
1613						1	1	1	1						1	0	0	0	0	0	0	0	0	0	4/15/2016	7/14/2016	0
1613						1	1	1	1			1			1	0	0	0	0	0	0	0	0	0	7/14/2016	10/13/2016	0
1613						1	1	1	1			1			1	0	0	0	0	0	0	0	0	0	10/13/2016	1/12/2017	0
1613						1	1	1	1	1	1	1	2	1	1	0	0	0	0	0	0	0	0	0	1/12/2017	4/13/2017	0
331	1	2	0	0	1	1	3	0	1	1	1	2	2	1	1	0	1	1	0	0	0	0	0	0	4/18/2016	7/18/2016	0
331	1	2	0	0	1	1	3	0	1	1	1	1	2	1	1	0	1	1	0	0	0	0	0	0	7/18/2016	10/18/2016	0
331	1	2	0	0	1	1	3	0	1	1	1	1	2	1	1	0	0	0	0	0	0	0	0	0	10/18/2016	1/13/2017	0
331	1	2	0	0	1	1	3	0	1	2	2	2	1	1	1	0	1	1	0	0	0	0	0	0	1/13/2017	4/18/2017	0
1079	1	2	0	0	0	1	1	0	1	2	1	2	1	1	1	0	0	0	0	0	0	0	0	0	4/20/2016	7/19/2016	0
1079	1	2	0	0	0	1	1	0	1	2	1	1	1	1	1	0	0	0	0	0	0	0	0	0	7/19/2016	10/19/2016	0
1079	1	2	0	0	0	1	1	0	1	2	1	1	1	1	1	0	0	0	0	0	0	0	0	0	10/19/2016	1/16/2017	0
1079	1	2	0	0	0	1	1	0	1	2	2	2	1	1	1	0	0	0	0	0	0	0	0	0	1/16/2017	4/19/2017	0
1895	1	1	0	1	0	2	3	0	1	2	2	2	2	2	1	1	0	0	0	0	0	0	0	0	4/21/2016	7/21/2016	0
1895	1	1	0	1	0	2	3	0	1	2	2	1	2	2	1	0	0	0	0	0	0	0	0	0	7/21/2016	10/20/2016	0
1895	1	1	0	1	0	2	3	0	1	2	2	1	2	2	2	0	0	0	0	0	0	0	0	0	10/20/2016	1/23/2017	0
1895	1	1	0	1	0	2	3	0	1	2	2	2	2	1	2	1	0	0	0	0	0	0	0	0	1/23/2017	4/20/2017	0
99	1	1	0	0	0	1	3	0	1	2	2	1	1	1	1	0	0	0	0	0	0	0	0	0	4/26/2016	7/25/2016	0
99	1	1	0	0	0	1	3	0	1	2	2	1	1	1	1	0	0	0	0	0	0	0	0	0	7/25/2016	10/24/2016	0
99	1	1	0	0	0	1	3	0	1	2	2	1	1	1	1	0	0	0	0	0	0	0	0	0	10/24/2016	1/23/2017	0
99	1	1	0	0	0	1	3	0	1	2	2	1	1	1	1	0	0	0	0	0	0	0	0	0	1/23/2017	4/6/2017	0
549	1	2	1	1	0	1	3	0	1	1	1	2	1	2	3	0	0	0	0	0	1	0	0	0	4/26/2016	7/19/2016	0
549	1	2	1	1	0	1	3	0	1	1	1	1	1	2	2	0	1	1	0	0	1	0	0	0	7/19/2016	10/21/2016	0
549	1	2	1	1	0	1	3	0	1	1	1	1	1	2	2	0	0	0	0	0	1	0	0	0	10/21/2016	1/18/2017	0
549	1	2	1	1	0	1	3	0	1	2	1	1	2	1	1	0	0	0	0	0	0	0	0	0	1/18/2017	4/25/2017	0
1673	1	1	1	0	0	2	3	1	1	2	2	1	1	1	2	1	0	0	0	0	0	0	0	1	4/26/2016	7/26/2016	0
1673	1	1	1	0	0	2	3	1	1	2	2	1	1	1	1	1	0	0	0	0	0	0	0	1	7/26/2016	10/26/2016	0
1673	1	1	1	0	0	2	3	1	1	2	2	1	1	1	2	0	0	0	0	0	0	0	0	1	10/26/2016	1/25/2017	0
1673	1	1	1	0	0	2	3	1	1	2	2	1	2	1	1	0	0	0	0	0	0	0	0	1	1/25/2017	4/27/2017	0
259	1	1	0	0	0	2	3	0	1	2	2	1	2	2	1	0	0	0	0	0	0	0	0	0	4/27/2016	7/27/2016	0
259	1	1	0	0	0	2	3	0	1	2	2	1	2	2	1	0	0	0	0	0	0	0	0	0	7/27/2016	10/28/2016	0
259	1	1	0	0	0	2	3	0	1	2	2	1	2	2	1	0	0	0	0	0	0	0	0	0	10/28/2016	1/26/2017	0
259	1	1	0	0	0	2	3	0	1	2	1	1	2	2	2	0	0	0	0	0	0	0	0	0	1/26/2017	4/26/2017	0
42	1	1	0	0	0	1	3	0	1	1	1	1	1	1	1	0	0	0	0	0	0	0	0	0	4/27/2016	7/27/2016	0
42	1	1	0	0	0	1	3	0	1	1	1	1	1	1	1	0	0	0	0	0	0	0	0	0	7/27/2016	10/24/2016	0
42	1	1	0	0	0	1	3	0	1	1	1	1	1	1	1	1	0	0	0	0	0	0	0	0	10/24/2016	1/23/2017	0
42	1	1	0	0	0	1	3	0	1	2	2	1	1	1	1	0	0	0	0	0	0	0	0	0	1/23/2017	4/25/2017	0
52	2	1	0	0	0	1	3	0	1	2	2	1	1	1	1	0	0	0	0	0	0	0	0	0	4/28/2016	7/28/2016	0
52	2	1	0	0	0	1	3	0	1	2	2	1	1	1	1	0	0	0	0	0	0	0	1	0	7/28/2016	10/24/2016	0
52	2	1	0	0	0	1	3	0	1	2	2	1	1	1	1	0	1	1	0	0	0	0	1	0	10/24/2016	1/30/2017	0
2485	3	2	0	0	0	1	3	0	1	1	1	1	2	1	1	0	0	0	0	0	0	0	0	0	5/10/2016	8/10/2016	0
2485	3	2	0	0	0	1	3	0	1	1	1	1	2	1	1	0	0	0	1	1	0	0	0	0	8/10/2016	11/16/2016	0
2485	3	2	0	0	0	1	3	0	1	1	1	1	2	1	1	0	0	0	0	0	0	0	0	0	11/16/2016	2/8/2017	0
2485	3	2	0	0	0	1	3	0	1	2	2	1	2	1	2	0	0	0	0	0	0	0	0	0	2/8/2017	5/9/2017	0
1670	1	1	0	0	0	2	3	0	1	2	2	1	1	1	1	0	0	0	0	0	0	0	0	0	5/3/2016	8/1/2016	0
1670	1	1	0	0	0	2	3	0	1	2	2	1	1	1	1	0	0	0	0	0	0	0	0	0	8/1/2016	11/1/2016	0
1670	1	1	0	0	0	2	3	0	1	2	2	1	1	1	1	0	0	0	0	0	0	0	0	0	11/1/2016	1/31/2017	0
1670	1	1	0	0	0	2	3	0	1	2	2	1	1	1	1	0	0	0	0	0	0	0	0	0	1/31/2017	5/2/2017	0
446	1	1	1	0	0	2	3	1	1	1	1	1	1	1	2	0	0	0	0	0	0	0	0	0	5/5/2016	8/5/2016	0
446	1	1	1	0	0	2	3	1	1	1	1	1	1	1	2	0	0	0	0	0	0	0	0	0	8/5/2016	11/17/2016	0
446	1	1	1	0	0	2	3	1	1	1	1	1	1	1	1	0	0	0	0	0	0	0	0	0	11/17/2016	2/9/2017	0
446	1	1	1	0	0	2	3	1	1	2	1	1	1	1	1	0	0	0	0	0	0	0	0	0	2/9/2017	5/4/2017	0
310	1	2	0	0	1	2	3	0	1	2	1	1	2	1	3	0	0	0	0	0	0	0	0	0	5/10/2016	8/9/2016	0
310	1	2	0	0	1	2	3	0	1	2	1	1	2	1	1	0	0	0	0	0	0	0	0	0	8/9/2016	11/8/2016	0
310	1	2	0	0	1	2	3	0	1	2	1	1	2	1	1	0	1	1	0	0	0	0	0	0	11/8/2016	2/8/2017	0
310	1	2	0	0	1	2	3	0	1	1	1	1	1	1	1	0	0	0	0	0	0	0	0	0	2/8/2017	5/9/2017	0
1697	1	1	1	0	0	1	3	0	1	2	2	2	1	1	1	0	0	0	0	0	0	0	0	0	5/9/2016	8/8/2016	0
1697	1	1	1	0	0	1	3	0	1	2	2	1	1	1	1	1	0	0	0	0	0	0	0	0	8/8/2016	12/16/2016	0
1697	1	1	1	0	0	1	3	0	1	2	2	1	1	1	1	0	0	0	0	0	0	0	0	0	12/16/2016	2/20/2017	0
1697	1	1	1	0	0	1	3	0	1	2	2	1	2	1	1	0	0	0	0	0	0	0	0	0	2/20/2017	5/12/2017	0
621	1	2	0	1	1	2	1	0	1	2	1	2	2	1	2	0	0	0	0	0	1	0	0	0	5/11/2016	8/11/2016	0
621	1	2	0	1	1	2	1	0	1	2	1	1	2	1	1	1	1	1	0	0	1	0	0	0	8/11/2016	11/10/2016	0
621	1	2	0	1	1	2	1	0	1	2	1	1	2	1	1	1	0	0	0	0	1	0	0	0	11/10/2016	2/9/2017	0
621	1	2	0	1	1	2	1	0	1	2	2	1	1	1	1	0	0	0	0	0	0	0	0	0	2/9/2017	5/3/2017	0
460	2	1	0	0	0	1	1	0	1	2	1	1	2	1	1	0	0	0	0	0	0	0	0	0	5/13/2016	9/2/2016	0
460	2	1	0	0	0	1	1	0	1	2	1	1	2	1	1	0	0	0	0	0	0	0	0	0	9/2/2016	11/14/2016	0
460	2	1	0	0	0	1	1	0	1	2	1	1	2	1	1	0	0	0	0	0	0	0	0	0	11/14/2016	2/16/2017	0
318	1	1	0	0	1	1	3	0	1		2	1	2	1	2	0	0	0	0	0	0	0	0	0	5/18/2016	8/17/2016	0
318	1	1	0	0	1	1	3	0	1		2	1	2	1	1	0	0	0	0	0	0	0	0	0	8/17/2016	11/10/2016	0
318	1	1	0	0	1	1	3	0	1		2	1	2	1	1	0	0	0	0	0	0	0	0	0	11/10/2016	2/13/2017	0
318	1	1	0	0	1	1	3	0	1	1	1	1	1	1	1	0	0	0	0	0	0	0	0	0	2/13/2017	5/17/2017	0
466	2		0	1	0	2	3	1	1	2	1	1	2	1	2	0	1	1	0	0	0	0	1	0	5/18/2016	8/17/2016	0
466	2		0	1	0	2	3	1	1	2	1	2	2	1	2	1	0	0	0	0	0	0	0	0	8/17/2016	11/16/2016	0
466	2		0	1	0	2	3	1	1	2	1	2	2	1	2	0	1	1	0	0	0	0	0	0	11/16/2016	2/16/2017	0
466	2		0	1	0	2	3	1	1	2	2	1	2	1	2	1	0	0	0	0	0	0	0	0	2/16/2017	5/17/2017	0
1559	2	1	0	0	0	1	3	0	1	2	2	2	1	1	2	0	0	0	0	0	0	0	0	0	5/19/2016	8/16/2016	0
1559	2	1	0	0	0	1	3	0	1	2	2	1	1	1	2	0	0	0	0	0	0	0	0	0	8/16/2016	11/29/2016	0
1559	2	1	0	0	0	1	3	0	1	2	2	1	1	1	1	0	0	0	0	0	0	0	0	0	11/29/2016	2/20/2017	0
1559	2	1	0	0	0	1	3	0	1	2	1	2	2	1	2	0	0	0	0	0	0	0	0	0	2/20/2017	5/18/2017	0
1903	1	1	0	0	1	1		0	1	2	2	1	1	1	1	0	0	0	0	0	0	0	0	0	5/20/2016	5/25/2016	0
1903	1	1	0	0	1	1		0	1	2	2	1	1	1	1	0	0	0	0	0	0	0	0	0	5/25/2016	9/13/2016	0
1903	1	1	0	0	1	1		0	1	2	2	1	1	1	2	0	0	0	0	0	0	0	0	0	9/13/2016	11/18/2016	0
1903	1	1	0	0	1	1		0	1	2	2	1	1	1	1	0	0	0	0	0	0	0	0	0	11/18/2016	2/20/2017	0
1903	1	1	0	0	1	1		0	1	1	1	1	1	1	1	0	0	0	0	0	0	1	0	0	2/20/2017	5/22/2017	0
474	1	2	0	0	0	1	3	0	1	1	1	1	2	1	1	0	0	0	0	0	0	0	0	0	5/20/2016	8/19/2016	0
474	1	2	0	0	0	1	3	0	1	1	1	1	2	1	1	0	0	0	0	0	0	0	1	0	8/19/2016	11/16/2016	0
474	1	2	0	0	0	1	3	0	1	1	1	1	2	1	1	0	0	0	0	0	0	0	1	0	11/16/2016	2/16/2017	0
269	1	1	0	0	0	1	3	0	1	2	2	1	2	1	1	0	0	0	0	0	0	0	0	0	5/23/2016	8/22/2016	0
269	1	1	0	0	0	1	3	0	1	2	2	1	2	1	2	0	0	0	0	0	0	0	0	0	8/22/2016	11/21/2016	0
269	1	1	0	0	0	1	3	0	1	2	2	1	2	1	3	0	0	0	1	1	0	0	0	0	11/21/2016	2/19/2017	0
269	1	1	0	0	0	1	3	0	1	1	1	1	2	1	2	0	0	0	0	0	0	0	0	0	2/19/2017	5/22/2017	0
769	1	2	0	1	1	1	3	0	1	2	1	1	2	1	1	0	0	0	0	0	0	0	0	0	5/24/2016	8/23/2016	0
769	1	2	0	1	1	1	3	0	1	2	1	1	2	1	1	0	0	0	0	0	0	0	0	0	8/23/2016	11/21/2016	0
769	1	2	0	1	1	1	3	0	1	2	1	1	2	1	1	0	0	0	0	0	0	0	0	0	11/21/2016	2/21/2017	0
769	1	2	0	1	1	1	3	0	1	2	2	1	1	1	1	0	0	0	0	0	0	0	0	0	2/21/2017	5/22/2017	0
218	1	1	0	0	1	1	3	0	1	2	2	1	2	1	2	0	0	0	0	0	0	0	0	0	5/25/2016	8/24/2016	0
218	1	1	0	0	1	1	3	0	1	2	2	1	2	1	2	1	0	0	0	0	0	0	1	0	8/24/2016	11/23/2016	0
218	1	1	0	0	1	1	3	0	1	2	2	1	2	1	1	0	0	0	0	0	0	0	1	0	11/23/2016	2/22/2017	0
218	1	1	0	0	1	1	3	0	1	2	2	1	2	1	1	0	0	0	0	0	0	0	0	0	2/22/2017	5/24/2017	0
1939	1	1	0	0	0	1	1	0	1	2	1	1	2	1	1	0	0	0	0	0	0	0	0	0	6/6/2016	9/7/2016	0
1939	1	1	0	0	0	1	1	0	1	2	1	1	2	1	1	0	0	0	0	0	0	0	0	0	9/7/2016	12/5/2016	0
1939	1	1	0	0	0	1	1	0	1	2	1	1	2	1	1	0	0	0	0	0	0	0	0	0	12/5/2016	3/7/2017	0
1939	1	1	0	0	0	1	1	0	1	1	1	1	1	1	1	0	0	0	0	0	0	0	0	0	3/7/2017	6/5/2017	0
2841	2	1	1	0	0	1	1	0	1	1	1	2	1	1	2	1	0	0	1	2	0	0	0	0	5/26/2016	9/29/2016	0
2841	2	1	1	0	0	1	1	0	1	1	1	2	1	1	1	0	0	0	1	1	0	0	1	0	9/29/2016	11/25/2016	0
2841	2	1	1	0	0	1	1	0	1	1	1	2	1	1	1	0	0	0	1	1	0	0	1	0	11/25/2016	2/28/2017	0
2841	2	1	1	0	0	1	1	0	1	1	1	2	1	1	1	0	0	0	0	0	0	0	0	0	2/28/2017	5/25/2017	0
1874	1	1	0	0	1	1	3	0	1	1	1	1	2	1	1	0	0	0	0	0	0	0	0	0	5/30/2016	8/30/2016	0
1874	1	1	0	0	1	1	3	0	1	1	1	1	2	1	2	0	1	1	0	0	0	0	1	0	8/30/2016	11/23/2016	0
1874	1	1	0	0	1	1	3	0	1	1	1	1	2	1	2	0	1	1	1	1	0	0	1	0	11/23/2016	3/16/2017	0
1874	1	1	0	0	1	1	3	0	1	2	1	1	2	1	1	0	0	0	0	0	0	0	0	0	3/16/2017	6/1/2017	0
2710	1	1	1	0	1	1	3	0	1	1	1	1	2	2	1	0	0	0	0	0	0	0	0	0	5/30/2016	8/30/2016	0
2710	1	1	1	0	1	1	3	0	1	1	1	1	2	2	1	0	0	0	0	0	0	0	0	0	8/30/2016	11/24/2016	0
2710	1	1	1	0	1	1	3	0	1	1	1	1	2	2	1	0	0	0	0	0	0	0	0	0	11/24/2016	2/22/2017	0
2710	1	1	1	0	1	1	3	0	1	2	2	1	1	1	1	0	0	0	0	0	0	0	0	0	2/22/2017	5/25/2017	0
2589	1	1	0	0	0	1	3	1	1	2	2	1	2	1	2	0	0	0	0	0	0	0	0	0	5/25/2016	8/22/2016	0
2589	1	1	0	0	0	1	3	1	1	2	2	1	2	1	2	0	0	0	0	0	0	0	0	0	8/22/2016	11/21/2016	0
2589	1	1	0	0	0	1	3	1	1	2	2	1	2	1	1	1	0	0	0	0	0	0	0	0	11/21/2016	2/21/2017	0
2589	1	1	0	0	0	1	3	1	1	2	1	1	2	1	2	1	0	0	0	0	0	0	0	0	2/21/2017	5/24/2017	0
1876	3	1	0	1	0	2	3	0	1	2	2	2	2	1	2	1	0	0	0	0	0	0	0	0	5/31/2016	8/29/2016	0
1876	3	1	0	1	0	2	3	0	1	2	2	1	2	1	2	0	0	0	0	0	0	0	0	0	8/29/2016	11/24/2016	0
1876	3	1	0	1	0	2	3	0	1	2	2	1	2	1	2	0	0	0	0	0	0	0	0	0	11/24/2016	2/27/2017	0
1876	3	1	0	1	0	2	3	0	1	2	2	1	2	1	2	0	0	0	0	0	0	0	0	0	2/27/2017	5/30/2017	0
1661	2	1	0	0	0	2	3	0	1	2	2	1	2	1	2	0	1	1	0	0	0	0	0	0	6/1/2016	8/31/2016	0
1661	2	1	0	0	0	2	3	0	1	2	2	1	2	1	1	0	0	0	0	0	0	0	0	0	8/31/2016	11/30/2016	0
1661	2	1	0	0	0	2	3	0	1	2	2	1	2	1	2	0	0	0	0	0	0	0	0	0	11/30/2016	3/1/2017	0
1661	2	1	0	0	0	2	3	0	1	2	2	1	1	1	2	0	0	0	0	0	0	0	0	0	3/1/2017	5/31/2017	0
695	1	1	0	0	1	1	3	0	1	2	2	1	2	2	1	1	0	0	0	0	1	1	0	0	6/2/2016	9/1/2016	0
695	1	1	0	0	1	1	3	0	1	2	2	1	2	2	1	0	0	0	0	0	1	1	0	0	9/1/2016	11/30/2016	0
695	1	1	0	0	1	1	3	0	1	2	2	1	2	2	1	0	0	0	0	0	1	1	0	0	11/30/2016	3/6/2017	0
695	1	1	0	0	1	1	3	0	1	1	1	1	2	1	1	1	0	0	1	1	0	0	0	0	3/6/2017	5/30/2017	0
2852	1	1	0	0	0	2	3	0	1	2	2	1	2	1	3	0	0	0	1	1	0	0	0	0	6/3/2016	8/31/2016	0
2852	1	1	0	0	0	2	3	0	1	2	2	1	2	1	1	1	0	0	0	0	0	0	0	0	8/31/2016	11/30/2016	0
2852	1	1	0	0	0	2	3	0	1	2	2	1	2	1	1	0	0	0	0	0	0	0	0	0	11/30/2016	3/2/2017	0
2852	1	1	0	0	0	2	3	0	1	2	2	1	2	1	2	0	1	1	0	0	0	0	0	0	3/2/2017	5/31/2017	0
2807	1	1	0	0	0	1	3	1	1	2	2	1	2	1	1	0	0	0	0	0	0	0	0	0	6/6/2016	9/6/2016	0
2807	1	1	0	0	0	1	3	1	1	2	2	1	2	1	1	0	0	0	0	0	0	0	0	0	9/6/2016	12/5/2016	0
2807	1	1	0	0	0	1	3	1	1	2	2	1	2	1	3	0	0	0	0	0	0	0	0	0	12/5/2016	3/8/2017	0
2807	1	1	0	0	0	1	3	1	1	2	1	1	2	1	1	0	0	0	0	0	0	0	0	0	3/8/2017	6/5/2017	0
376	2	1	0	0	0	1	1	1	3	1	1	1	1	2	1	0	0	0	0	0	0	0	0	0	7/24/2015	10/23/2015	0
376	2	1	0	0	0	1	1	1	3	1	1	1	1	2	2	1	0	0	0	0	0	0	0	0	10/23/2015	1/20/2016	0
376	2	1	0	0	0	1	1	1	3	1	1	1	1	2	1	0	0	0	0	0	0	0	0	0	1/20/2016	4/19/2016	0
376	2	1	0	0	0	1	1	1	3	1	1	1	1	2	1	0	0	0	0	0	0	0	0	0	4/19/2016	7/22/2016	0
56	1	1	0	0	0	1	3	0	3	1	1	2	1	2	3	1	0	0	1	1	0	0	1	0	7/29/2015	11/26/2015	0
56	1	1	0	0	0	1	3	0	3	1	1	1	1	2	1	0	0	0	0	0	0	0	0	0	11/26/2015	2/4/2016	0
56	1	1	0	0	0	1	3	0	3	1	1	1	1	2	1	0	0	0	0	0	0	0	0	0	2/4/2016	4/26/2016	0
56	1	1	0	0	0	1	3	0	3	1	1	1	1	2	1	0	0	0	0	0	0	0	0	0	4/26/2016	8/12/2016	0
118	3	1	0	0	0	2	3	0	3	2	2	2	2	1	2	0	0	0	0	0	0	0	0	0	8/5/2015	11/11/2015	0
118	3	1	0	0	0	2	3	0	3	2	2	1	2	1	2	0	0	0	1	1	0	0	0	0	11/11/2015	3/17/2016	0
118	3	1	0	0	0	2	3	0	3	2	2	1	2	1	3	0	0	0	0	0	0	0	0	0	3/17/2016	5/9/2016	0
118	3	1	0	0	0	2	3	0	3	2	2	1	2	1	1	0	0	0	0	0	0	0	0	0	5/9/2016	8/18/2016	0
44	3	1	0	0	0	1	1	0	3	1	1	2	1		3	1	1	1	1	1	0	0	0	0	8/12/2015	11/23/2015	0
44	3	1	0	0	0	1	1	0	3	1	1	1	1		1	1	0	0	0	0	0	0	0	0	11/23/2015	3/3/2016	0
44	3	1	0	0	0	1	1	0	3	1	1	1	1		2	1	0	0	0	0	0	0	0	0	3/3/2016	5/18/2016	0
44	3	1	0	0	0	1	1	0	3	1	2	1	1		1	1	0	0	0	0	1	0	0	0	5/18/2016	8/12/2016	0
522	1	2	0	0	1	1	1	0	3	1	1	2	1		1	1	1	1	0	0	0	0	0	0	8/18/2015	11/9/2015	0
522	1	2	0	0	1	1	1	0	3	1	1	1	1		1	0	0	0	0	0	0	0	0	0	11/9/2015	2/16/2016	0
522	1	2	0	0	1	1	1	0	3	1	1	1	1		1	1	0	0	0	0	0	0	0	0	2/16/2016	5/17/2016	0
522	1	2	0	0	1	1	1	0	3	2	1	1	1	2	2	1	1	1	0	0	0	0	0	0	5/17/2016	8/16/2016	0
67	3	1	0	0	1	2	3	0	3	1	1	2	1	1	3	1	0	0	0	0	0	0	0	0	8/24/2015	12/3/2015	0
67	3	1	0	0	1	2	3	0	3	1	1	1	1	1	2	0	0	0	0	0	0	0	0	0	12/3/2015	3/7/2016	0
67	3	1	0	0	1	2	3	0	3	1	1	1	1	1	1	0	0	0	0	0	0	0	0	0	3/7/2016	8/22/2016	0
94	3	1	0	0	0	2	3	1	3	2	1	1	2	2	1	1	1	1	1	1	1	0	0	1	8/20/2015	11/12/2015	0
94	3	1	0	0	0	2	3	1	3	2	1	1	2	2	2	1	0	0	1	1	1	0	0	0	11/12/2015	2/11/2016	0
94	3	1	0	0	0	2	3	1	3	2	1	1	2	2	3	1	1	2	1	2	1	0	0	0	2/11/2016	5/13/2016	0
94	3	1	0	0	0	2	3	1	3	1	1	1	2	2	1	1	0	0	0	0	1	0	0	1	5/13/2016	8/12/2016	0
254	3	2	0	0	1	1	3	0	3	1	1	2	1	1	1	0	0	0	0	0	0	0	0	0	8/21/2015	12/18/2015	0
254	3	2	0	0	1	1	3	0	3	1	1	1	1	1	3	0	1	2	0	0	0	0	0	0	12/18/2015	2/15/2016	0
254	3	2	0	0	1	1	3	0	3	1	1	1	1	1	1	0	0	0	0	0	0	0	0	0	2/15/2016	5/20/2016	0
490	3	1	1	0	0	1	3	0	3	2	1	2	2	1	2	1	0	0	0	0	0	0	0	0	9/21/2015	1/18/2016	0
490	3	1	1	0	0	1	3	0	3	2	1	1	2	1	1	1	0	0	0	0	0	0	0	0	1/18/2016	3/7/2016	0
490	3	1	1	0	0	1	3	0	3	2	1	1	2	1	1	0	0	0	0	0	0	0	0	0	3/7/2016	9/21/2016	0
81	2	1	1	1	0	1	3	0	3	2	2	1	2	1	1	0	0	0	0	0	0	0	0	1	9/7/2015	12/7/2015	0
81	2	1	1	1	0	1	3	0	3	2	2	1	2	1	1	0	0	0	0	0	0	0	0	1	12/7/2015	3/7/2016	0
81	2	1	1	1	0	1	3	0	3	2	2	1	2	1	2	0	0	0	0	0	0	0	0	1	3/7/2016	6/6/2016	0
81	2	1	1	1	0	1	3	0	3	1	2	1	2	1	1	0	0	0	0	0	0	0	0	1	6/6/2016	9/6/2016	0
366	3	1	0	0	0	1	1	0	3	2	1	1	1	2	1	0	0	0	0	0	0	0	0	0	9/21/2015	1/18/2016	0
366	3	1	0	0	0	1	1	0	3	2	1	1	1	2	1	0	0	0	0	0	0	0	0	0	1/18/2016	3/24/2016	0
366	3	1	0	0	0	1	1	0	3	2	1	1	1	2	1	1	0	0	0	0	0	0	0	0	3/24/2016	6/22/2016	0
366	3	1	0	0	0	1	1	0	3	1	1	1	1	2	1	0	0	0	0	0	0	0	0	0	6/22/2016	9/5/2016	0
515	3	1	0	0	0	2	3	0	3	2	2	2	2	1	1	0	0	0	0	0	0	0	0	1	9/14/2015	12/8/2015	0
515	3	1	0	0	0	2	3	0	3	2	2	1	2	1	1	0	0	0	0	0	0	0	0	0	12/8/2015	4/11/2016	0
102	3	1	0	0	0	2	3	1	3	1	1	1	1	2	2	0	0	0	0	0	0	0	0	1	9/23/2015	12/14/2015	0
102	3	1	0	0	0	2	3	1	3	1	1	1	1	2	1	0	0	0	0	0	0	0	0	1	12/14/2015	8/4/2016	0
102	3	1	0	0	0	2	3	1	3	2	2	1	1	2	1	1	0	0	1	1	0	0	1	1	8/4/2016	10/13/2016	0
568	2	1	0	0	1	1	1	1	3	1	1	1	1	2	1	1	1	1	0	0	0	0	0	0	9/30/2015	11/25/2015	0
568	2	1	0	0	1	1	1	1	3	1	1	1	1	2	1	0	0	0	0	0	0	0	0	0	11/25/2015	3/23/2016	0
568	2	1	0	0	1	1	1	1	3	1	1	1	1	2	1	1	1	1	0	0	0	0	0	0	3/23/2016	6/22/2016	0
568	2	1	0	0	1	1	1	1	3	1	1	1	1	2	1	0	0	0	0	0	0	0	0	0	6/22/2016	9/28/2016	0
555	1	1	1	0	1	2	1	0	3	1	1	2	1		3	1	0	0	0	0	0	0	0	0	9/29/2015	12/11/2015	0
555	1	1	1	0	1	2	1	0	3	1	1	2	1		3	1	0	0	0	0	0	0	0	0	12/11/2015	3/29/2016	0
555	1	1	1	0	1	2	1	0	3	1	1	2	1		3	0	0	0	0	0	0	0	0	0	3/29/2016	6/28/2016	0
555	1	1	1	0	1	2	1	0	3	1	1	2	2	1	3	1	0	0	0	0	0	0	0	0	6/28/2016	9/27/2016	0
308	1	2	0	0	0	2	1	0	3	1	1	2	1	2	2	1	1	1	0	0	0	0	0	1	9/28/2015	1/7/2016	0
308	1	2	0	0	0	2	1	0	3	1	1	2	1	2	2	1	0	0	0	0	0	0	0	0	1/7/2016	3/24/2016	0
308	1	2	0	0	0	2	1	0	3	1	1	2	1	2	1	0	0	0	0	0	0	0	0	0	3/24/2016	6/27/2016	0
308	1	2	0	0	0	2	1	0	3	1	1	1	2	2	1	0	0	0	0	0	0	0	0	1	6/27/2016	9/26/2016	0
550	2	2	0	0	0	1	1	0	3	1	2	2	2		1	0	1	1	0	0	0	0	0	0	10/9/2015	1/22/2016	1
357	1	1	0	0	0	1	3	1	3	1	1	2	1	2	1	0	0	0	0	0	1	0	0	0	9/30/2015	11/19/2015	0
357	1	1	0	0	0	1	3	1	3	1	1	1	1	2	1	1	0	0	0	0	1	0	0	0	11/19/2015	3/23/2016	0
357	1	1	0	0	0	1	3	1	3	1	1	1	1	2	1	0	0	0	0	0	1	0	0	0	3/23/2016	6/21/2016	0
357	1	1	0	0	0	1	3	1	3	2	1	2	1	2	3	0	0	0	0	0	1	0	0	0	6/21/2016	9/29/2016	0
505	3	1	0	0	0	1	1	0	3	1	1	1	1	2	3	1	1	2	0	0	0	0	0	0	10/8/2015	1/7/2016	0
505	3	1	0	0	0	1	1	0	3	1	1	1	1	2	2	1	1	1	0	0	0	0	0	0	1/7/2016	4/7/2016	0
505	3	1	0	0	0	1	1	0	3	1	1	1	1	2	1	1	0	0	0	0	0	0	0	0	4/7/2016	7/7/2016	0
505	3	1	0	0	0	1	1	0	3	1	1	1	1	2	1	1	0	0	0	0	0	0	0	0	7/7/2016	10/10/2016	0
60	1	1	0	0	0	1	1	0	3	1	1	1	2	2	1	0	0	0	0	0	0	0	0	0	10/16/2015	1/15/2016	0
60	1	1	0	0	0	1	1	0	3	1	1	1	2	2	1	0	0	0	0	0	0	0	0	0	1/15/2016	4/15/2016	0
60	1	1	0	0	0	1	1	0	3	1	1	1	2	2	1	0	0	0	0	0	0	0	0	0	4/15/2016	7/15/2016	0
60	1	1	0	0	0	1	1	0	3	1	1	1	1	2	1	0	0	0	0	0	0	0	0	0	7/15/2016	10/21/2016	0
72	1	1	0	0	0	2	3	1	3	2	1	1	2	1	2	0	0	0	1	2	0	0	0	1	10/12/2015	1/12/2016	0
72	1	1	0	0	0	2	3	1	3	2	1	1	2	1	1	0	0	0	0	0	0	0	0	1	1/12/2016	4/11/2016	0
72	1	1	0	0	0	2	3	1	3	2	1	1	2	1	1	0	0	0	0	0	0	0	0	1	4/11/2016	7/10/2016	0
72	1	1	0	0	0	2	3	1	3	1	1	1	2	1	2	0	0	0	0	0	0	0	0	1	7/10/2016	10/10/2016	0
343	1	1	0	0	0	2	3	1	3	2	2	1		1	3	0	0	0	0	0	0	0	0	0	10/14/2015	1/19/2016	0
343	1	1	0	0	0	2	3	1	3	2	2	1		1	2	0	0	0	0	0	0	0	0	0	1/19/2016	4/13/2016	0
343	1	1	0	0	0	2	3	1	3	2	2	1		1	2	0	0	0	1	1	0	0	0	0	4/13/2016	7/20/2016	0
343	1	1	0	0	0	2	3	1	3	2	2	1	2	1	3	1	0	0	1	1	0	0	1	0	7/20/2016	10/12/2016	0
595	1	2	0	0	0	1	1	0	3	1	2	2	1	2	2	1	1	1	0	0	0	0	0	0	10/22/2015	4/12/2016	0
595	1	2	0	0	0	1	1	0	3	1	2	2	1	2	2	1	0	0	0	0	0	0	0	0	4/12/2016	7/15/2016	0
595	1	2	0	0	0	1	1	0	3	1	2	2	1	2	2	0	1	1	0	0	0	0	0	0	7/15/2016	10/21/2016	0
414	1	1	1	0	0	1	3	0	3	2	2	2	1	1	2	0	0	0	0	0	1	0	0	0	10/21/2015	1/18/2016	0
414	1	1	1	0	0	1	3	0	3	2	2	2	1	1	2	0	0	0	0	0	1	0	0	0	1/18/2016	4/18/2016	0
414	1	1	1	0	0	1	3	0	3	2	2	2	1	1	1	0	0	0	0	0	1	0	0	0	4/18/2016	7/20/2016	0
414	1	1	1	0	0	1	3	0	3	2	2	1	1	2	1	0	0	0	0	0	1	0	0	0	7/20/2016	10/19/2016	0
238	3	1	0	0	0	2	3	0	3	2	2	2	2	1	3	1	0	0	0	0	0	0	0	0	10/26/2015	1/26/2016	0
238	3	1	0	0	0	2	3	0	3	2	2	1	2	1	1	1	0	0	1	1	0	0	1	0	1/26/2016	4/19/2016	0
238	3	1	0	0	0	2	3	0	3	2	2	1	2	1	3	1	0	0	1	1	0	0	1	0	4/19/2016	7/25/2016	0
238	3	1	0	0	0	2	3	0	3	2	2	2	2	1	1	0	0	0	0	0	0	0	0	0	7/25/2016	10/24/2016	0
475	3	1	0	0	0	2	1	0	3	1	1	2	1	1	1	1	1	1	0	0	0	0	0	0	11/3/2015	1/26/2016	0
475	3	1	0	0	0	2	1	0	3	1	1	1	1	1	1	0	0	0	0	0	0	0	0	0	1/26/2016	4/26/2016	0
475	3	1	0	0	0	2	1	0	3	1	1	1	1	1	1	0	0	0	0	0	0	0	0	0	4/26/2016	8/4/2016	0
475	3	1	0	0	0	2	1	0	3	1	1	2	1	1	1	0	0	0	0	0	0	0	0	0	8/4/2016	11/3/2016	0
391	1	1	0	0	0	1	1	0	3	1	1	1	1		1	1	1	1	0	0	0	0	0	0	11/16/2015	5/19/2016	0
1655	1	1	0	1	0	1	1	1	3	2	2	2	2	1	2	1	0	0	0	0	0	0	0	0	11/13/2015	3/16/2016	0
1655	1	1	0	1	0	1	1	1	3	2	2	1	2	1	1	0	0	0	0	0	0	0	0	0	3/16/2016	5/16/2016	1
1322	3	1	0	0	0	2	3	0	3	1	1	1	1	2	3	0	0	0	1	1	0	0	0	0	11/19/2015	2/16/2016	0
1322	3	1	0	0	0	2	3	0	3	1	1	1	1	2	1	0	0	0	1	1	0	0	0	0	2/16/2016	5/17/2016	0
1322	3	1	0	0	0	2	3	0	3	1	1	1	1	2	1	0	0	0	1	1	0	0	0	0	5/17/2016	8/18/2016	0
1322	3	1	0	0	0	2	3	0	3	1	1	1	1	2	1	0	0	0	0	0	0	0	0	0	8/18/2016	11/14/2016	0
303	1	1	0	0	0	1	3	0	3	2	1	2	1	2	2	0	0	0	0	0	0	0	0	0	11/26/2015	2/16/2016	0
303	1	1	0	0	0	1	3	0	3	2	1	2	1	2	1	0	0	0	0	0	0	0	0	0	2/16/2016	5/26/2016	0
303	1	1	0	0	0	1	3	0	3	2	1	2	1	2	1	0	0	0	0	0	0	0	0	0	5/26/2016	8/25/2016	0
303	1	1	0	0	0	1	3	0	3	1	1	2	1	2	1	0	0	0	0	0	1	0	0	0	8/25/2016	11/23/2016	0
1943	3	1	0	0	0	1	3	0	3	2	2	1	1	2	2	0	1	1	0	0	1	0	0	0	11/17/2015	2/16/2016	1
1042	2	1	0	0	0	1	1	0	3	1	1	1	1	2	1	0	0	0	0	0	1	0	0	1	11/27/2015	2/22/2016	0
1042	2	1	0	0	0	1	1	0	3	1	1	1	1	2	1	1	0	0	0	0	1	0	0	0	2/22/2016	5/26/2016	0
1042	2	1	0	0	0	1	1	0	3	1	1	1	1	2	1	0	0	0	0	0	1	0	0	0	5/26/2016	8/30/2016	0
1042	2	1	0	0	0	1	1	0	3	1	1	1	1	2	1	0	0	0	0	0	0	0	0	0	8/30/2016	11/25/2016	0
1397	2	2	1	0	0	1	1	0	3	1	2	2	1	2	2	1	0	0	0	0	1	0	0	0	12/2/2015	2/8/2016	0
1397	2	2	1	0	0	1	1	0	3	1	2	2	1	2	1	1	0	0	0	0	1	0	0	0	2/8/2016	5/24/2016	0
1397	2	2	1	0	0	1	1	0	3	1	2	2	1	2	1	0	0	0	0	0	1	0	0	0	5/24/2016	9/1/2016	0
1397	2	2	1	0	0	1	1	0	3	1	2	1	1	2	1	0	0	0	0	0	1	0	0	0	9/1/2016	12/1/2016	0
1264	3	1	0	0	1	2	3	0	3	1	1	1	1	2	3	1	0	0	0	0	0	0	0	0	12/8/2015	3/9/2016	0
1264	3	1	0	0	1	2	3	0	3	1	1	1	1	2	1	1	0	0	0	0	0	0	0	0	3/9/2016	6/13/2016	0
1264	3	1	0	0	1	2	3	0	3	1	1	1	1	2	1	1	0	0	0	0	0	0	0	0	6/13/2016	9/9/2016	0
1264	3	1	0	0	1	2	3	0	3	1	1	1	1	2	1	1	0	0	0	0	0	0	0	0	9/9/2016	12/6/2016	0
1993	2	1	0	0	0	1	3	0	3	1	2	1	2	1	3	1	0	0	1	1	0	0	0	0	12/10/2015	3/17/2016	0
1993	2	1	0	0	0	1	3	0	3	1	2	2	2	1	1	0	0	0	0	0	0	0	0	0	3/17/2016	6/3/2016	0
1993	2	1	0	0	0	1	3	0	3	1	2	2	2	1	3	1	0	0	1	2	0	0	0	0	6/3/2016	8/8/2016	0
1993	2	1	0	0	0	1	3	0	3	1	1	1	1	2	1	1	0	0	0	0	0	0	0	0	8/8/2016	12/9/2016	0
1155	2	1	0	0	0	1	3	0	3	2	2	1	2	1	3	0	0	0	0	0	0	0	0	0	12/14/2015	3/11/2016	0
1155	2	1	0	0	0	1	3	0	3	2	2	1	2	1	1	0	0	0	0	0	0	0	0	0	3/11/2016	6/13/2016	0
1155	2	1	0	0	0	1	3	0	3	2	2	1	2	1	1	0	0	0	0	0	0	0	0	0	6/13/2016	9/7/2016	0
1155	2	1	0	0	0	1	3	0	3	1	1	1	1	1	1	0	0	0	0	0	0	0	0	0	9/7/2016	12/12/2016	0
1124	2	1	0	1	0	1	1	0	3	1	1	1	2	2	2	1	0	0	1	1	1	0	0	0	12/15/2015	3/10/2016	0
1124	2	1	0	1	0	1	1	0	3	1	1	1	2	2	1	0	0	0	0	0	1	0	0	0	3/10/2016	6/14/2016	0
1124	2	1	0	1	0	1	1	0	3	1	1	1	2	2	2	0	1	1	0	0	1	0	0	0	6/14/2016	9/13/2016	0
1124	2	1	0	1	0	1	1	0	3	1	1	1	2	2	2	0	0	0	0	0	0	0	0	0	9/13/2016	1/16/2017	0
1178	3	1	0	0	0	1	1	0	3	1	1	1	1	2	3	0	0	0	0	0	0	0	0	0	12/15/2015	3/15/2016	0
1178	3	1	0	0	0	1	1	0	3	1	1	1	1	2	1	1	0	0	0	0	0	0	0	0	3/15/2016	6/20/2016	0
1178	3	1	0	0	0	1	1	0	3	1	1	1	1	2	1	0	0	0	0	0	0	0	0	0	6/20/2016	9/15/2016	0
1178	3	1	0	0	0	1	1	0	3	1	1	1	1	2	1	1	0	0	0	0	0	0	0	1	9/15/2016	12/13/2016	0
1561	2	1	0	0	1	1	3	0	3	1	1	2	2	1	1	0	0	0	0	0	0	0	0	0	1/19/2016	4/19/2016	0
1561	2	1	0	0	1	1	3	0	3	1	1	1	2	1	1	0	0	0	0	0	0	0	0	0	4/19/2016	7/26/2016	0
1561	2	1	0	0	1	1	3	0	3	1	1	1	2	1	2	1	0	0	1	1	0	0	0	0	7/26/2016	10/17/2016	0
1561	2	1	0	0	1	1	3	0	3	2	2	1	2	2	1	0	0	0	1	1	0	0	0	0	10/17/2016	1/17/2017	0
1942	2	1	0	0	0	1	3	0	3	2	2	1	2	1	1	0	0	0	0	0	0	0	0	0	2/2/2016	4/26/2016	0
1942	2	1	0	0	0	1	3	0	3	2	2	1	2	1	1	0	0	0	1	1	0	0	0	0	4/26/2016	9/9/2016	0
1942	2	1	0	0	0	1	3	0	3	2	2	1	2	1	1	0	0	0	0	0	0	0	0	0	9/9/2016	11/1/2016	0
1942	2	1	0	0	0	1	3	0	3	2	2	1	1	1	1	0	0	0	0	0	0	0	0	0	11/1/2016	1/31/2017	0
226	2	1	0	0	1	1	1	0	3	2	1	1	1	2	1	0	0	0	0	0	0	0	0	0	1/22/2016	3/7/2016	0
226	2	1	0	0	1	1	1	0	3	2	1	1	1	2	1	0	0	0	0	0	0	0	0	0	3/7/2016	7/21/2016	0
226	2	1	0	0	1	1	1	0	3	2	1	1	1	2	1	0	0	0	0	0	0	0	0	0	7/21/2016	11/4/2016	0
226	2	1	0	0	1	1	1	0	3	1	1	2	2	2	1	0	0	0	0	0	0	0	0	0	11/4/2016	2/17/2017	0
581	2	1	0	0	0	1	1	0	3	1	1	1	1	1	1	1	1	1	0	0	0	0	0	0	1/25/2016	4/25/2016	1
1070	3	1	0	0	0	1	1	0	3	1	1	1	2	2	1	0	0	0	0	0	0	0	0	1	1/28/2016	4/21/2016	0
1070	3	1	0	0	0	1	1	0	3	1	1	1	2	2	1	0	1	1	0	0	0	0	0	1	4/21/2016	7/28/2016	0
1070	3	1	0	0	0	1	1	0	3	1	1	1	2	2	1	0	0	0	0	0	0	0	0	1	7/28/2016	10/25/2016	0
1070	3	1	0	0	0	1	1	0	3	1	1	1	1	2	1	0	0	0	0	0	1	0	0	1	10/25/2016	2/7/2017	0
435	1	2	1	0	0	1	1	0	3	1	1	1	1	1	1	0	0	0	0	0	0	0	0	0	1/29/2016	4/28/2016	0
435	1	2	1	0	0	1	1	0	3	1	1	1	1	1	1	0	0	0	0	0	0	0	0	0	4/28/2016	7/26/2016	0
435	1	2	1	0	0	1	1	0	3	1	1	1	1	1	1	0	0	0	0	0	0	0	0	0	7/26/2016	10/24/2016	0
435	1	2	1	0	0	1	1	0	3	1	1	1	1	1	1	0	0	0	1	1	0	0	1	0	10/24/2016	1/24/2017	0
1086	1	1	0	1	0	1	1	0	3	1	1	1	1	2	1	0	0	0	0	0	0	0	0	0	2/5/2016	5/6/2016	0
1086	1	1	0	1	0	1	1	0	3	1	1	1	2	2	1	0	0	0	0	0	0	0	0	0	5/6/2016	9/28/2016	0
1312	2	1	0	0	0	2	3	0	3	1	1	1	1	2	1	1	0	0	1	1	0	0	0	0	2/4/2016	4/28/2016	0
1312	2	1	0	0	0	2	3	0	3	1	1	1	1	2	1	1	0	0	1	1	0	0	0	0	4/28/2016	8/10/2016	0
1312	2	1	0	0	0	2	3	0	3	1	1	1	1	2	1	1	0	0	0	0	0	0	0	0	8/10/2016	2/14/2017	0
1757	1	1	0	0	0	1	1	0	3	1	1	1	1	2	1	0	1	1	0	0	0	0	0	0	2/5/2016	4/29/2016	0
1757	1	1	0	0	0	1	1	0	3	1	1	1	1	2	1	1	1	1	1	1	0	0	0	0	4/29/2016	8/5/2016	0
1757	1	1	0	0	0	1	1	0	3	1	1	1	1	2	1	1	0	0	0	0	0	0	0	0	8/5/2016	11/4/2016	0
1757	1	1	0	0	0	1	1	0	3	1	1	1	1	2	1	1	1	1	1	1	0	0	0	0	11/4/2016	2/6/2017	0
849	3	1	0	0	0	1	3	0	3	2	1	1	1	2	1	1	0	0	0	0	0	0	0	0	2/2/2016	4/26/2016	0
849	3	1	0	0	0	1	3	0	3	2	1	1	1	2	1	0	0	0	0	0	0	0	0	0	4/26/2016	8/8/2016	0
849	3	1	0	0	0	1	3	0	3	2	1	1	1	2	1	1	0	0	0	0	0	0	0	0	8/8/2016	11/2/2016	0
849	3	1	0	0	0	1	3	0	3	1	1	1	1	2	1	0	0	0	0	0	0	0	0	0	11/2/2016	1/27/2017	0
1967	2	1	1	1	0	1	3	0	3	1	1	2	1	2	1	0	0	0	0	0	1	0	0	0	2/8/2016	5/3/2016	0
1967	2	1	1	1	0	1	3	0	3	1	1	1	1	2	1	0	0	0	0	0	1	0	0	0	5/3/2016	8/11/2016	0
1967	2	1	1	1	0	1	3	0	3	1	1	1	1	2	1	0	0	0	0	0	1	0	0	0	8/11/2016	11/8/2016	0
1967	2	1	1	1	0	1	3	0	3	1	1	1	1	2	1	0	0	0	0	0	0	0	0	0	11/8/2016	2/9/2017	0
632	2	1	1	1	1	1	3	0	3	1	1	1	1	1	2	1	0	0	0	0	1	0	0	0	2/3/2016	9/15/2016	0
632	2	1	1	1	1	1	3	0	3	1	1	1	1	2	1	0	0	0	0	0	0	0	0	0	9/15/2016	1/5/2017	0
1146	3	1	0	0	0	2	3	0	3	1	1	2	1	2	1	1	0	0	1	1	0	0	0	0	2/3/2016	4/29/2016	0
1146	3	1	0	0	0	2	3	0	3	1	1	1	1	2	2	1	1	1	0	0	0	0	0	0	4/29/2016	8/2/2016	0
1146	3	1	0	0	0	2	3	0	3	1	1	1	1	2	1	0	0	0	1	1	0	0	0	0	8/2/2016	10/20/2016	0
160	2	1	0	0	0	2	3	0	3	2	2	1	2	1	1	0	0	0	0	0	0	0	0	0	2/8/2016	1/19/2017	0
982	3	1	1	0	0	1	1	0	3	1	1	2	1	2	1	0	0	0	1	1	0	0	0	0	2/15/2016	5/9/2016	0
982	3	1	1	0	0	1	1	0	3	1	1	2	1	2	1	0	0	0	0	0	0	0	0	0	5/9/2016	8/15/2016	0
982	3	1	1	0	0	1	1	0	3	1	1	2	1	2	1	0	0	0	0	0	0	0	0	0	8/15/2016	11/11/2016	0
982	3	1	1	0	0	1	1	0	3	1	1	2	2	1	1	0	0	0	0	0	0	0	0	0	11/11/2016	2/9/2017	0
85	3	1	0	0	0	1	3	0	3	2	1	1	1	2	1	0	0	0	1	1	0	0	0	1	2/9/2016	5/12/2016	0
85	3	1	0	0	0	1	3	0	3	2	1	1	1	2	2	0	0	0	1	1	0	0	0	1	5/12/2016	8/19/2016	0
85	3	1	0	0	0	1	3	0	3	2	1	1	1	2	1	0	0	0	0	0	0	0	0	1	8/19/2016	11/8/2016	0
85	3	1	0	0	0	1	3	0	3	1	1	1	1	2	3	0	0	0	1	2	0	0	0	1	11/8/2016	2/8/2017	0
1006	2	1	0	0	0	1	1	0	3	1	1	2	1	2	1	0	0	0	0	0	0	0	0	0	2/11/2016	5/31/2016	0
1006	2	1	0	0	0	1	1	0	3	1	1	2	1	2	2	0	1	1	0	0	0	0	0	0	5/31/2016	10/19/2016	0
1006	2	1	0	0	0	1	1	0	3	1	1	2	1	2	1	0	0	0	0	0	0	0	0	0	10/19/2016	3/8/2017	0
750	1	1	1	0	0	1	1	0	3	1	1	2	1	2	1	0	0	0	0	0	1	0	0	0	2/12/2016	5/5/2016	0
750	1	1	1	0	0	1	1	0	3	1	1	2	1	2	1	0	0	0	0	0	1	0	0	0	5/5/2016	8/12/2016	0
750	1	1	1	0	0	1	1	0	3	1	1	2	1	2	1	0	0	0	0	0	1	0	0	0	8/12/2016	11/11/2016	0
750	1	1	1	0	0	1	1	0	3	1	1	1	1	2	1	0	0	0	0	0	1	0	0	0	11/11/2016	1/27/2017	0
737	2	1	1	0	0	1	1	0	3	1	1	2	1	1	1	1	1	1	0	0	1	0	0	0	2/17/2016	5/20/2016	1
955	1	1	0	0	0	1	1	0	3	1	1	1	1	2	1	0	0	0	0	0	1	0	0	0	2/23/2016	5/25/2016	0
955	1	1	0	0	0	1	1	0	3	1	1	1	1	2	1	0	0	0	0	0	1	0	0	0	5/25/2016	8/24/2016	0
955	1	1	0	0	0	1	1	0	3	1	1	1	1	2	2	0	0	0	0	0	1	0	0	0	8/24/2016	11/21/2016	0
955	1	1	0	0	0	1	1	0	3	1	1	1	1	2	1	1	0	0	0	0	1	0	0	0	11/21/2016	2/10/2017	0
109	1	1	0	0	0	1	3	0	3	2	2	1	2	1	3	1	1	2	0	0	1	0	0	0	2/26/2016	5/26/2016	1
482	2	1	1	1	0	1	1	0	3	1	1	1	1	2	1	1	0	0	0	0	0	1	0	0	2/23/2016	9/9/2016	0
482	2	1	1	1	0	1	1	0	3	1	1	1	1	2	1	1	0	0	0	0	0	1	0	0	9/9/2016	11/20/2016	0
482	2	1	1	1	0	1	1	0	3	1	1	1	1	2	1	1	0	0	0	0	0	0	0	0	11/20/2016	3/1/2017	0
723	2	1	0	0	1	2	3	0	3	2	2	2	2	1	3	0	0	0	1	1	1	0	0	0	2/25/2016	5/25/2016	0
723	2	1	0	0	1	2	3	0	3	2	2	1	2	1	1	0	0	0	0	0	1	0	0	0	5/25/2016	8/23/2016	0
723	2	1	0	0	1	2	3	0	3	2	2	1	2	1	1	0	0	0	0	0	1	0	0	0	8/23/2016	11/16/2016	0
723	2	1	0	0	1	2	3	0	3	2	2	1	2	2	3	0	0	0	0	0	1	0	1	0	11/16/2016	2/23/2017	0
489	1	2	0	0	0	1	1	0	3	1	1	2	1	2	1	0	1	1	0	0	1	0	0	0	2/23/2016	5/23/2016	0
489	1	2	0	0	0	1	1	0	3	1	1	1	1	2	2	1	1	1	0	0	1	0	0	0	5/23/2016	8/24/2016	0
489	1	2	0	0	0	1	1	0	3	1	1	1	1	2	1	1	0	0	0	0	1	0	0	0	8/24/2016	11/22/2016	0
489	1	2	0	0	0	1	1	0	3	1	1	1	1	2	2	1	1	1	0	0	0	0	0	0	11/22/2016	2/22/2017	0
1858	1	2	1	1	0	2	1	0	3	1	1	2	2	2	1	0	0	0	0	0	0	0	0	0	2/24/2016	5/20/2016	0
1858	1	2	1	1	0	2	1	0	3	1	1	2	2	2	1	0	0	0	0	0	0	0	0	0	5/20/2016	8/30/2016	0
1858	1	2	1	1	0	2	1	0	3	1	1	2	2	2	2	0	1	1	0	0	0	0	0	0	8/30/2016	11/15/2016	0
1858	1	2	1	1	0	2	1	0	3	1	1	2	1	2	3	0	1	2	0	0	0	0	0	0	11/15/2016	2/22/2017	0
1945	1	2	1	1	0	2	1	0	3	1	1	2	1	1	1	1	0	0	0	0	1	0	0	1	2/24/2016	5/20/2016	0
1945	1	2	1	1	0	2	1	0	3	1	1	1	1	1	1	0	0	0	0	0	1	0	0	1	5/20/2016	8/30/2016	0
1945	1	2	1	1	0	2	1	0	3	1	1	1	1	1	1	0	0	0	0	0	1	0	0	1	8/30/2016	11/21/2016	0
1945	1	2	1	1	0	2	1	0	3	1	1	1	1	2	1	0	0	0	0	0	0	0	0	1	11/21/2016	2/22/2017	0
786	1	1	0	1	0	1	3	0	3	2	2	1	1	1	1	0	0	0	0	0	0	0	0	0	2/29/2016	5/30/2016	0
786	1	1	0	1	0	1	3	0	3	2	2	2	1	1	1	0	0	0	0	0	0	0	0	0	5/30/2016	8/29/2016	0
786	1	1	0	1	0	1	3	0	3	2	2	2	1	1	1	0	0	0	0	0	0	0	0	0	8/29/2016	11/28/2016	0
786	1	1	0	1	0	1	3	0	3	2	2	2	2	1	1	0	0	0	0	0	0	0	0	0	11/28/2016	2/27/2017	0
615	1	1	1	0	0	2	3	0	3	2	1	1	1	1	1	1	0	0	1	1	0	0	0	0	2/29/2016	5/18/2016	0
615	1	1	1	0	0	2	3	0	3	2	1	1	1	1	1	0	0	0	0	0	0	0	0	0	5/18/2016	5/30/2016	0
615	1	1	1	0	0	2	3	0	3	2	1	1	1	1	1	0	0	0	0	0	0	0	0	0	5/30/2016	8/29/2016	0
615	1	1	1	0	0	2	3	0	3	2	1	1	1	1	3	1	1	1	1	2	0	0	0	0	8/29/2016	11/28/2016	0
615	1	1	1	0	0	2	3	0	3	1	1	1	1	2	1	0	0	0	0	0	0	0	0	0	11/28/2016	2/27/2017	0
1137	2	1	0	1	1	2	3	0	3	2	2	1	1	2	1	0	0	0	0	0	0	0	0	0	2/29/2016	5/30/2016	0
1220	1	2	0	0	0	2	3	1	3	1	1	1	2	1	1	0	0	0	0	0	1	0	0	0	3/7/2016	6/24/2016	1
1921	1	1	1	1	0	1	1	0	3	1	1	1	1	2	3	1	0	0	0	0	0	0	0	0	3/3/2016	6/2/2016	0
1921	1	1	1	1	0	1	1	0	3	1	1	1	1	2	1	1	0	0	0	0	0	0	0	0	6/2/2016	9/1/2016	0
1921	1	1	1	1	0	1	1	0	3	1	1	1	1	2	3	1	1	1	0	0	0	0	0	0	9/1/2016	12/1/2016	0
1921	1	1	1	1	0	1	1	0	3	1	1	1	1	2	3	0	0	0	0	0	0	0	0	0	12/1/2016	3/2/2017	1
1202	1	2	1	0	0	2	1	0	3	1	1	2	1	2	1	0	0	0	0	0	0	0	0	0	3/1/2016	6/21/2016	0
1202	1	2	1	0	0	2	1	0	3	1	1	1	1	2	1	0	0	0	0	0	0	0	0	0	6/21/2016	8/30/2016	0
1202	1	2	1	0	0	2	1	0	3	1	1	1	1	2	2	0	0	0	0	0	0	0	0	0	8/30/2016	11/16/2016	0
1202	1	2	1	0	0	2	1	0	3	1	1	1	1	2	1	0	0	0	0	0	0	0	0	0	11/16/2016	3/15/2017	0
502	1	1	0	1	0	1	3	0	3	2	1	2	2	1	2	0	0	0	0	0	0	0	0	0	3/3/2016	6/2/2016	0
502	1	1	0	1	0	1	3	0	3	2	1	1	2	1	2	0	0	0	0	0	0	0	0	0	6/2/2016	9/9/2016	0
502	1	1	0	1	0	1	3	0	3	2	1	1	2	1	1	0	0	0	0	0	0	0	0	0	9/9/2016	11/28/2016	0
502	1	1	0	1	0	1	3	0	3	1	2	1	2	1	1	0	0	0	0	0	0	0	0	0	11/28/2016	2/27/2017	0
30	1	1	0	0	0	1	3	0	3	2	2	1	2	1	1	1	0	0	0	0	0	0	0	0	3/1/2016	5/31/2016	0
30	1	1	0	0	0	1	3	0	3	2	2	1	2	1	1	1	0	0	0	0	0	0	0	0	5/31/2016	8/30/2016	0
30	1	1	0	0	0	1	3	0	3	2	2	1	2	1	1	1	1	1	0	0	0	0	0	0	8/30/2016	11/28/2016	0
30	1	1	0	0	0	1	3	0	3	2	2	1	2	1	1	0	0	0	0	0	0	0	0	0	11/28/2016	3/17/2017	0
18	1	1	0	1	1	1	3	0	3	2	2	2	2	1	1	0	0	0	0	0	0	0	0	0	3/11/2016	6/2/2016	0
18	1	1	0	1	1	1	3	0	3	2	2	2	2	1	3	1	0	0	0	0	0	0	0	0	6/2/2016	9/9/2016	0
18	1	1	0	1	1	1	3	0	3	2	2	2	2	1	1	1	0	0	0	0	0	0	0	0	9/9/2016	2/24/2017	0
1772	2	1	0	0	0	1	1	1	3	1	1	1	1	2	1	0	0	0	0	0	1	1	0	0	3/9/2016	6/8/2016	1
1580	2	1	0	0	0	2	3	0	3	2	2	1	1	1	2	0	0	0	1	1	0	0	0	0	3/7/2016	6/9/2016	0
1580	2	1	0	0	0	2	3	0	3	2	2	1	1	1	2	0	0	0	0	0	0	0	0	0	6/9/2016	9/5/2016	0
1580	2	1	0	0	0	2	3	0	3	2	2	1	1	1	1	0	0	0	0	0	0	0	0	0	9/5/2016	12/5/2016	0
1580	2	1	0	0	0	2	3	0	3	2	2	1	2	1	2	0	0	0	1	1	0	0	0	0	12/5/2016	3/9/2017	0
1108	2	1	0	0	0	1	3	0	3	2	1	1	1	2	1	0	0	0	0	0	0	0	0	0	3/10/2016	6/9/2016	0
1108	2	1	0	0	0	1	3	0	3	2	1	1	1	2	1	1	0	0	0	0	0	0	0	0	6/9/2016	9/8/2016	0
1108	2	1	0	0	0	1	3	0	3	2	1	1	1	2	1	0	0	0	0	0	0	0	0	0	9/8/2016	12/9/2016	0
1108	2	1	0	0	0	1	3	0	3	1	1	1	2	2	1	1	0	0	0	0	0	0	0	0	12/9/2016	3/9/2017	0
554	2	1	0	0	0	1	3	0	3	1	1	1	2	2	1	0	1	1	0	0	1	0	0	0	3/10/2016	7/22/2016	1
914	2	1	0	0	0	1	1	0	3	2	2	1	2	1	1	0	0	0	0	0	0	0	0	0	3/14/2016	6/13/2016	0
914	2	1	0	0	0	1	1	0	3	2	2	1	2	1	1	0	0	0	0	0	0	0	0	0	6/13/2016	9/2/2016	0
914	2	1	0	0	0	1	1	0	3	2	2	1	2	1	2	0	0	0	0	0	0	0	0	0	9/2/2016	11/25/2016	0
914	2	1	0	0	0	1	1	0	3	1	1	1	2	2	1	0	0	0	0	0	0	0	0	0	11/25/2016	3/17/2017	0
377	2	1	0	0	0	2	3	0	4	2	2	1	2	2	2	0	0	0	0	0	0	0	0	0	7/16/2015	10/16/2015	0
377	2	1	0	0	0	2	3	0	4	2	2	1	2	2	1	0	0	0	0	0	0	0	0	0	10/16/2015	1/13/2016	0
377	2	1	0	0	0	2	3	0	4	2	2	1	2	2	3	0	0	0	0	0	0	0	0	0	1/13/2016	4/14/2016	0
377	2	1	0	0	0	2	3	0	4	2	2	1	1	2	2	0	0	0	1	1	0	0	0	0	4/14/2016	7/11/2016	0
545	1	1	0	0	1	1	1	0	4	2	1	1	1	2	1	0	0	0	0	0	0	0	0	0	7/20/2015	10/19/2015	0
545	1	1	0	0	1	1	1	0	4	2	1	1	1	2	2	1	0	0	0	0	0	0	0	0	10/19/2015	1/18/2016	0
545	1	1	0	0	1	1	1	0	4	2	1	1	1	2	2	0	1	1	0	0	0	0	0	0	1/18/2016	4/18/2016	0
545	1	1	0	0	1	1	1	0	4	1	1	1	1	2	2	1	0	0	0	0	0	0	0	0	4/18/2016	7/18/2016	0
103	3	1	0	0	1	2	3	1	4	1	1	1	1	2	1	0	0	0	0	0	0	1	0	0	7/27/2015	10/26/2015	0
103	3	1	0	0	1	2	3	1	4	1	1	1	1	2	1	0	0	0	0	0	0	1	0	0	10/26/2015	1/31/2016	0
103	3	1	0	0	1	2	3	1	4	1	1	1	1	2	1	0	0	0	0	0	0	1	0	0	1/31/2016	4/18/2016	0
103	3	1	0	0	1	2	3	1	4	1	1	1	1	2	1	0	0	0	0	0	0	0	1	0	4/18/2016	7/25/2016	0
262	3	1	0	1	0	2	1	0	4	2	1	2	1	2	2	1	1	1	0	0	0	0	0	0	7/28/2015	10/26/2015	0
262	3	1	0	1	0	2	1	0	4	2	1	1	1	2	1	0	0	0	0	0	0	0	0	0	10/26/2015	1/25/2016	0
262	3	1	0	1	0	2	1	0	4	2	1	1	1	2	1	0	0	0	0	0	0	0	0	0	1/25/2016	4/22/2016	0
262	3	1	0	1	0	2	1	0	4	1	1	1	1	2	2	0	0	0	0	0	0	0	0	0	4/22/2016	7/22/2016	0
329	3	1	1	0	1	2	3	0	4	1	2	2	2	2	2	1	0	0	1	1	0	0	0	0	7/22/2015	10/28/2015	0
329	3	1	1	0	1	2	3	0	4	1	2	1	2	2	2	1	1	1	1	1	0	0	0	0	10/28/2015	1/27/2016	0
329	3	1	1	0	1	2	3	0	4	1	2	1	2	2	1	1	1	1	0	0	0	0	0	0	1/27/2016	4/26/2016	0
329	3	1	1	0	1	2	3	0	4	1	2	1	1	2	2	1	1	1	0	0	1	0	0	0	4/26/2016	7/27/2016	0
512	2	1	0	0	1	2	3	1	4	2	2	2	1	2	3	1	0	0	0	0	0	0	0	0	7/29/2015	10/28/2015	0
512	2	1	0	0	1	2	3	1	4	2	2	1	1	2	3	1	0	0	1	2	0	0	0	1	10/28/2015	1/27/2016	1
575	2	1	0	0	1	1	1	0	4	1	1	2	1	2	1	1	0	0	0	0	1	0	0	0	8/6/2015	11/5/2015	0
575	2	1	0	0	1	1	1	0	4	1	1	1	1	2	2	1	0	0	0	0	1	0	0	0	11/5/2015	3/14/2016	0
575	2	1	0	0	1	1	1	0	4	1	1	1	1	2	1	0	0	0	0	0	1	0	0	0	3/14/2016	5/13/2016	0
575	2	1	0	0	1	1	1	0	4	1	1	2	1	2	3	1	1	1	0	0	1	0	0	0	5/13/2016	8/10/2016	0
57	2	1	0	0	0	1	1	0	4	1	1	1	1	2	1	1	1	1	0	0	1	0	0	0	8/12/2015	11/10/2015	0
57	2	1	0	0	0	1	1	0	4	1	1	1	1	2	1	1	0	0	0	0	1	0	0	0	11/10/2015	2/19/2016	0
57	2	1	0	0	0	1	1	0	4	1	1	1	1	2	1	1	0	0	0	0	0	0	0	0	2/19/2016	7/8/2016	0
235	2	1	1	1	0	1	1	0	4	1	1	1	2	2	3	1	0	0	0	0	0	0	0	0	9/7/2015	12/7/2015	0
235	2	1	1	1	0	1	1	0	4	1	1	1	2	2	1	0	0	0	0	0	0	0	0	0	12/7/2015	4/21/2016	0
235	2	1	1	1	0	1	1	0	4	1	1	1	2	2	1	0	0	0	0	0	0	0	0	0	4/21/2016	6/8/2016	0
235	2	1	1	1	0	1	1	0	4	1	1	1	1	2	1	0	0	0	0	0	0	0	0	0	6/8/2016	9/6/2016	0
126	2	2	1	0	0	1	1	0	4	1	2	1	1	2	1	0	0	0	0	0	0	1	0	0	9/9/2015	12/9/2015	0
126	2	2	1	0	0	1	1	0	4	1	2	1	1	2	2	1	1	1	0	0	0	1	0	0	12/9/2015	3/9/2016	0
126	2	2	1	0	0	1	1	0	4	1	2	1	1	2	1	1	0	0	0	0	0	1	0	0	3/9/2016	6/7/2016	0
126	2	2	1	0	0	1	1	0	4	1	2	1	1	2	2	0	0	0	0	0	0	0	0	0	6/7/2016	9/7/2016	0
296	2	1	0	0	1	1	3	0	4	1	1	2	2	2	2	0	1	2	0	0	1	0	0	0	9/11/2015	12/9/2015	0
296	2	1	0	0	1	1	3	0	4	1	1	1	2	2	1	0	0	0	0	0	1	0	0	0	12/9/2015	3/8/2016	0
296	2	1	0	0	1	1	3	0	4	1	1	1	2	2	1	0	1	1	0	0	1	0	0	0	3/8/2016	6/24/2016	0
296	2	1	0	0	1	1	3	0	4	1	1	1	1	2	1	0	0	0	0	0	1	0	0	0	6/24/2016	9/5/2016	0
448	2	1	1	1	1	1	1	0	4	1	1	1	1	2	3	0	0	0	1	1	0	0	0	0	9/17/2015	3/30/2016	0
448	2	1	1	1	1	1	1	0	4	1	1	1	1	2	3	1	1	1	1	1	0	0	0	0	3/30/2016	6/27/2016	0
448	2	1	1	1	1	1	1	0	4	1	1	1	1	2	1	0	0	0	1	1	0	0	0	0	6/27/2016	9/14/2016	0
536	3	1	0	1	0	1	1	0	4	1	1	2	1	2	1	0	0	0	0	0	0	0	0	0	9/18/2015	12/15/2015	0
536	3	1	0	1	0	1	1	0	4	1	1	2	1	2	1	0	0	0	0	0	0	0	0	0	12/15/2015	3/29/2016	0
536	3	1	0	1	0	1	1	0	4	1	1	2	1	2	2	0	0	0	0	0	0	0	0	0	3/29/2016	6/22/2016	0
536	3	1	0	1	0	1	1	0	4	1	1	1	1	2	1	0	0	0	0	0	0	0	0	0	6/22/2016	9/16/2016	0
429	3	1	0	0	0	2	1	0	4	1	2	1	1	2	1	0	0	0	0	0	0	0	0	1	9/21/2015	1/6/2016	0
429	3	1	0	0	0	2	1	0	4	1	2	1	1	2	1	0	0	0	0	0	0	0	0	1	1/6/2016	4/13/2016	0
429	3	1	0	0	0	2	1	0	4	1	2	1	1	2	1	0	0	0	0	0	0	0	0	1	4/13/2016	6/29/2016	0
429	3	1	0	0	0	2	1	0	4	1	2	1	1	2	1	0	0	0	0	0	0	0	0	1	6/29/2016	9/21/2016	0
336	2	1	1	0	0	1	1	0	4	1	1	1	1	2	2	0	1	2	0	0	0	0	0	0	10/6/2015	1/6/2016	0
336	2	1	1	0	0	1	1	0	4	1	1	1	1	2	1	1	1	1	0	0	0	0	0	0	1/6/2016	7/7/2016	0
336	2	1	1	0	0	1	1	0	4	1	1	1	1	2	1	1	1	1	0	0	0	0	0	0	7/7/2016	10/5/2016	0
579	2	2	1	1	1	1	1	0	4	1	1	1	1	1	1	0	0	0	0	0	1	1	0	0	9/23/2015	12/17/2015	0
579	2	2	1	1	1	1	1	0	4	1	1	1	1	1	1	0	0	0	0	0	1	1	0	0	12/17/2015	3/17/2016	0
579	2	2	1	1	1	1	1	0	4	1	1	1	1	1	1	1	1	1	0	0	1	1	0	0	3/17/2016	6/21/2016	0
579	2	2	1	1	1	1	1	0	4	1	1	1	2	1	3	1	1	1	0	0	0	0	0	0	6/21/2016	9/19/2016	0
225	2	1	0	0	0	1	1	0	4	1	1	2	1	2	1	0	0	0	0	0	1	0	0	0	10/2/2015	1/4/2016	0
225	2	1	0	0	0	1	1	0	4	1	1	1	1	2	1	0	0	0	0	0	1	0	0	0	1/4/2016	4/1/2016	0
225	2	1	0	0	0	1	1	0	4	1	1	1	1	2	1	1	0	0	0	0	1	0	0	0	4/1/2016	7/18/2016	0
225	2	1	0	0	0	1	1	0	4	1	1	1	1	2	1	0	0	0	0	0	1	1	0	0	7/18/2016	9/26/2016	0
322	2	1	0	0	0	1	1	0	4	1	1	1	1	2	1	1	0	0	0	0	0	0	0	0	10/7/2015	1/5/2016	0
322	2	1	0	0	0	1	1	0	4	1	1	1	1	2	2	1	1	1	0	0	0	0	0	0	1/5/2016	4/6/2016	0
322	2	1	0	0	0	1	1	0	4	1	1	1	1	2	3	0	0	0	0	0	0	0	0	0	4/6/2016	7/21/2016	0
322	2	1	0	0	0	1	1	0	4	1	1	1	1	2	1	1	0	0	0	0	0	1	0	0	7/21/2016	10/6/2016	0
456	2	1	1	0	0	2	3	0	4	1	1	1	1	2	1	1	0	0	0	0	0	0	0	0	10/8/2015	1/6/2016	0
456	2	1	1	0	0	2	3	0	4	1	1	1	1	2	1	0	0	0	0	0	0	0	0	0	1/6/2016	4/7/2016	0
456	2	1	1	0	0	2	3	0	4	1	1	1	1	2	2	1	0	0	0	0	0	0	0	0	4/7/2016	7/19/2016	0
456	2	1	1	0	0	2	3	0	4	1	1	1	1	2	1	1	0	0	0	0	0	0	0	0	7/19/2016	10/4/2016	0
356	1	1	0	1	0	1	1	0	4	2	2	1	2	2	3	0	0	0	0	0	0	0	0	0	10/13/2015	1/12/2016	0
356	1	1	0	1	0	1	1	0	4	2	2	1	2	2	3	0	1	1	0	0	0	0	0	0	1/12/2016	4/11/2016	0
356	1	1	0	1	0	1	1	0	4	2	2	1	2	2	3	0	0	0	1	1	0	0	0	0	4/11/2016	7/11/2016	0
356	1	1	0	1	0	1	1	0	4	1	1	1	1	2	3	0	0	0	1	1	0	0	0	0	7/11/2016	10/11/2016	1
1296						2	3	0	4						1	0	0	0	0	0	0	0	0	0	10/27/2015	1/27/2016	0
1296						2	3	0	4			1			1	1	0	0	1	1	0	0	0	0	1/27/2016	4/7/2016	0
1296						2	3	0	4			1			1	0	0	0	0	0	0	0	0	0	4/7/2016	7/26/2016	0
1296						2	3	0	4	2	2	1	1	1	1	0	0	0	0	0	0	0	0	0	7/26/2016	10/25/2016	0
34	1	1	0	0	1	2	3	0	4	1	2	2	1	2	3	1	0	0	0	0	0	0	0	0	10/19/2015	1/18/2016	0
34	1	1	0	0	1	2	3	0	4	1	2	1	1	2	3	1	0	0	1	1	0	0	0	0	1/18/2016	4/25/2016	0
34	1	1	0	0	1	2	3	0	4	1	2	1	1	2	3	0	0	0	0	0	0	0	0	0	4/25/2016	7/18/2016	0
34	1	1	0	0	1	2	3	0	4	2	2	1	1	1	1	0	0	0	0	0	0	0	0	0	7/18/2016	10/25/2016	0
415	1	1	0	0	0	1	3	0	4	1	1	2	1	2	1	0	0	0	0	0	0	0	0	0	10/23/2015	1/21/2016	0
415	1	1	0	0	0	1	3	0	4	1	1	2	1	2	1	0	0	0	0	0	0	0	0	0	1/21/2016	7/22/2016	0
415	1	1	0	0	0	1	3	0	4	1	1	1	1	2	1	0	0	0	0	0	0	0	0	0	7/22/2016	10/25/2016	0
583	2	2	1	1	0	2	1	0	4	1	2	2	1	2	1	0	0	0	0	0	0	0	0	0	10/21/2015	1/21/2016	0
583	2	2	1	1	0	2	1	0	4	1	2	1	1	2	3	1	1	2	1	1	0	0	0	0	1/21/2016	4/19/2016	0
583	2	2	1	1	0	2	1	0	4	1	2	1	1	2	1	1	0	0	0	0	0	0	0	0	4/19/2016	8/31/2016	0
583	2	2	1	1	0	2	1	0	4	1	2	1	1	2	1	0	0	0	0	0	0	0	0	0	8/31/2016	10/19/2016	0
6	2	1	1	0	1	2	3	0	4	2	2	1	2	1	2	1	0	0	0	0	0	0	0	0	10/26/2015	1/25/2016	0
6	2	1	1	0	1	2	3	0	4	2	2	1	2	1	3	1	0	0	0	0	0	0	0	0	1/25/2016	4/26/2016	0
6	2	1	1	0	1	2	3	0	4	2	2	1	2	1	1	1	0	0	0	0	0	0	0	0	4/26/2016	7/25/2016	0
6	2	1	1	0	1	2	3	0	4	2	2	1	2	1	1	0	0	0	0	0	0	0	0	0	7/25/2016	10/26/2016	0
1873	2	1	0	0	0	1	1	0	4	1	1	1	1	1	1	0	1	1	0	0	0	0	0	0	11/2/2015	2/1/2016	0
1873	2	1	0	0	0	1	1	0	4	1	1	1	1	1	3	1	1	1	0	0	0	0	0	0	2/1/2016	5/6/2016	0
1873	2	1	0	0	0	1	1	0	4	1	1	1	1	1	1	0	0	0	0	0	0	0	0	0	5/6/2016	8/1/2016	0
1873	2	1	0	0	0	1	1	0	4	1	1	2	1	1	1	0	0	0	0	0	0	0	0	0	8/1/2016	11/3/2016	0
1293	1	1	0	0	0	2	3	1	4	2	2	1	1	1	2	1	0	0	0	0	0	0	0	0	11/5/2015	2/12/2016	0
1293	1	1	0	0	0	2	3	1	4	2	2	1	1	1	1	0	0	0	0	0	0	0	0	0	2/12/2016	5/13/2016	0
1293	1	1	0	0	0	2	3	1	4	2	2	1	1	1	1	0	0	0	0	0	0	0	0	0	5/13/2016	8/4/2016	0
1293	1	1	0	0	0	2	3	1	4	2	2	1	2	1	1	0	0	0	0	0	0	0	1	0	8/4/2016	11/4/2016	0
198	2	1	0	0	1	1	3	0	4	1	2	1	1	2	1	0	0	0	0	0	0	0	0	0	11/6/2015	1/29/2016	0
198	2	1	0	0	1	1	3	0	4	1	2	1	1	2	2	0	0	0	1	1	0	0	0	0	1/29/2016	5/6/2016	0
198	2	1	0	0	1	1	3	0	4	1	2	1	1	2	1	0	0	0	0	0	0	0	0	0	5/6/2016	8/5/2016	0
198	2	1	0	0	1	1	3	0	4	1	1	1	1	2	1	0	0	0	0	0	1	0	0	0	8/5/2016	11/1/2016	0
664	2	1	0	0	0	1	1	0	4	1	1	1	2	2	2	0	1	1	0	0	0	0	0	0	11/9/2015	2/11/2016	0
664	2	1	0	0	0	1	1	0	4	1	1	1	2	2	2	1	1	1	0	0	0	0	0	0	2/11/2016	5/12/2016	0
664	2	1	0	0	0	1	1	0	4	1	1	1	2	2	1	0	0	0	0	0	0	0	0	0	5/12/2016	8/16/2016	0
664	2	1	0	0	0	1	1	0	4	1	1	1	2	1	1	0	1	1	0	0	0	0	0	0	8/16/2016	11/7/2016	0
1917	2	1	0	0	0	1	1	0	4	1	1	2	2	2	1	0	0	0	1	1	0	0	0	0	11/9/2015	2/9/2016	0
1917	2	1	0	0	0	1	1	0	4	1	1	1	2	2	1	0	1	1	0	0	0	0	0	0	2/9/2016	5/9/2016	0
1917	2	1	0	0	0	1	1	0	4	1	1	1	2	2	2	1	0	0	0	0	0	0	0	0	5/9/2016	8/10/2016	0
1917	2	1	0	0	0	1	1	0	4	1	1	1	1	2	1	1	1	1	0	0	0	0	0	0	8/10/2016	11/7/2016	0
131	3	1	0	0	1	1	3	0	4	2	1	1	1	2	1	0	0	0	0	0	1	0	0	0	11/10/2015	2/3/2016	0
131	3	1	0	0	1	1	3	0	4	2	1	1	1	2	3	1	0	0	0	0	1	0	0	0	2/3/2016	6/27/2016	0
131	3	1	0	0	1	1	3	0	4	1	1	1	2	2	3	1	1	1	1	1	0	0	0	0	6/27/2016	12/2/2016	0
1750	2	1	0	1	1	1	1	0	4	1	1	2	2	2	2	1	1	1	0	0	0	0	0	0	11/9/2015	2/10/2016	0
1750	2	1	0	1	1	1	1	0	4	1	1	1	2	2	1	0	1	1	0	0	0	0	0	0	2/10/2016	5/11/2016	0
1750	2	1	0	1	1	1	1	0	4	1	1	1	2	2	1	0	0	0	0	0	0	0	0	0	5/11/2016	8/11/2016	0
1750	2	1	0	1	1	1	1	0	4	1	1	1	1	2	1	0	0	0	0	0	0	0	0	0	8/11/2016	11/4/2016	0
154	2	1	0	0	1	1	3	0	4	1	1	1	1	2	2	0	0	0	0	0	0	0	0	0	11/24/2015	2/24/2016	0
154	2	1	0	0	1	1	3	0	4	1	1	1	1	2	2	0	0	0	0	0	0	0	0	0	2/24/2016	5/30/2016	0
154	2	1	0	0	1	1	3	0	4	1	1	1	1	2	1	0	0	0	0	0	0	0	0	0	5/30/2016	8/23/2016	0
154	2	1	0	0	1	1	3	0	4	1	1	1	1	2	2	0	1	1	0	0	1	0	0	0	8/23/2016	11/23/2016	0
1578	2	1	0	1	0	1	1	0	4	1	1	2	1	2	1	0	0	0	0	0	0	0	0	0	11/26/2015	2/25/2016	0
1578	2	1	0	1	0	1	1	0	4	1	1	2	1	2	1	0	0	0	0	0	0	0	0	0	2/25/2016	6/1/2016	0
1578	2	1	0	1	0	1	1	0	4	1	1	2	1	2	1	0	0	0	0	0	0	0	0	0	6/1/2016	8/25/2016	0
1578	2	1	0	1	0	1	1	0	4	1	1	2	1	2	1	1	0	0	0	0	0	0	0	0	8/25/2016	11/25/2016	0
236	1	1	0	0	0	1	3	0	4	1	1	2	1	2	1	0	0	0	0	0	1	0	0	0	11/26/2015	2/25/2016	0
236	1	1	0	0	0	1	3	0	4	1	1	2	1	2	2	1	1	1	1	1	1	0	0	0	2/25/2016	5/26/2016	0
236	1	1	0	0	0	1	3	0	4	1	1	2	1	2	2	1	1	1	1	1	1	0	0	0	5/26/2016	8/25/2016	0
236	1	1	0	0	0	1	3	0	4	1	1	1	1	2	1	1	0	0	0	0	0	0	0	0	8/25/2016	11/25/2016	0
533	1	1	1	0	0	1	1	0	4	1	1	2	1	2	1	0	0	0	0	0	0	0	0	0	12/1/2015	3/7/2016	0
533	1	1	1	0	0	1	1	0	4	1	1	1	1	2	1	0	0	0	0	0	0	0	0	0	3/7/2016	6/1/2016	0
533	1	1	1	0	0	1	1	0	4	1	1	1	1	2	1	0	0	0	0	0	0	0	0	0	6/1/2016	8/30/2016	0
533	1	1	1	0	0	1	1	0	4	1	1	1	1	2	1	1	0	0	0	0	0	0	0	0	8/30/2016	12/2/2016	0
758	1	1	0	1	0	1	1	0	4	1	1	1	1	2	1	0	0	0	0	0	0	0	0	0	12/1/2015	3/7/2016	0
758	1	1	0	1	0	1	1	0	4	1	1	1	1	2	1	0	0	0	0	0	0	0	0	0	3/7/2016	6/7/2016	0
758	1	1	0	1	0	1	1	0	4	1	1	1	1	2	1	0	0	0	0	0	0	0	0	0	6/7/2016	9/15/2016	0
758	1	1	0	1	0	1	1	0	4	1	1	1	1	2	1	0	0	0	0	0	0	0	0	0	9/15/2016	11/24/2016	0
427	3	1	0	0	1	1	3	0	4	2	1	1	1	2	2	1	1	1	1	1	0	0	0	1	12/2/2015	3/2/2016	0
427	3	1	0	0	1	1	3	0	4	2	1	1	1	2	1	1	1	1	1	1	0	0	0	1	3/2/2016	6/1/2016	0
427	3	1	0	0	1	1	3	0	4	2	1	1	1	2	1	1	1	1	1	1	0	0	0	1	6/1/2016	8/31/2016	0
427	3	1	0	0	1	1	3	0	4	1	1	1	1	2	1	1	0	0	0	0	1	0	1	1	8/31/2016	12/2/2016	0
1059	2	1	0	0	1	1	1	0	4	1	1	1	1	2	1	0	0	0	0	0	0	0	0	0	12/4/2015	3/9/2016	0
1059	2	1	0	0	1	1	1	0	4	1	1	1	1	2	1	0	1	1	0	0	0	0	0	0	3/9/2016	6/2/2016	0
1059	2	1	0	0	1	1	1	0	4	1	1	1	1	2	1	0	0	0	0	0	0	0	0	0	6/2/2016	9/1/2016	0
1059	2	1	0	0	1	1	1	0	4	1	1	1	1	2	1	0	0	0	0	0	0	0	0	0	9/1/2016	12/2/2016	0
872	2	1	0	0	0	2	1	0	4	1	1	1	2	1	2	0	0	0	1	2	1	0	0	0	12/7/2015	3/8/2016	0
872	2	1	0	0	0	2	1	0	4	1	1	1	2	1	3	1	0	0	1	2	1	0	0	0	3/8/2016	6/9/2016	0
872	2	1	0	0	0	2	1	0	4	1	1	1	2	1	2	0	0	0	0	0	1	0	0	0	6/9/2016	9/8/2016	0
872	2	1	0	0	0	2	1	0	4	1	1	1	1	2	2	0	0	0	0	0	0	0	0	1	9/8/2016	12/5/2016	0
1751	2	1	0	0	0	1	1	0	4	1	1	2	1	2	1	0	0	0	0	0	0	0	0	0	12/7/2015	3/10/2016	0
1751	2	1	0	0	0	1	1	0	4	1	1	1	1	2	2	1	1	1	0	0	0	0	0	0	3/10/2016	6/29/2016	0
1751	2	1	0	0	0	1	1	0	4	1	1	1	1	2	2	0	0	0	0	0	0	0	0	0	6/29/2016	9/6/2016	0
1751	2	1	0	0	0	1	1	0	4	1	1	1	1	2	1	1	0	0	0	0	0	0	0	1	9/6/2016	12/7/2016	0
1850	2	1	0	0	1	1	1	0	4	2	1	2	2	2	1	0	0	0	0	0	0	0	0	0	12/10/2015	3/9/2016	0
1850	2	1	0	0	1	1	1	0	4	2	1	1	2	2	1	0	0	0	0	0	0	0	0	0	3/9/2016	6/1/2016	0
1850	2	1	0	0	1	1	1	0	4	2	1	1	2	2	1	0	0	0	0	0	0	0	0	0	6/1/2016	9/9/2016	0
1850	2	1	0	0	1	1	1	0	4	1	1	1	1	2	1	1	0	0	0	0	0	0	0	0	9/9/2016	12/7/2016	0
1461	3	1	0	0	1	1	1	0	4	2	2	2	2	1	1	1	0	0	0	0	0	0	0	0	12/9/2015	3/9/2016	0
1461	3	1	0	0	1	1	1	0	4	2	2	1	2	1	1	0	0	0	0	0	0	0	0	0	3/9/2016	6/7/2016	0
1461	3	1	0	0	1	1	1	0	4	2	2	1	2	1	1	0	0	0	0	0	0	0	0	0	6/7/2016	9/9/2016	0
1461	3	1	0	0	1	1	1	0	4	1	1	1	2	2	1	0	0	0	0	0	0	0	0	0	9/9/2016	1/10/2017	0
1645	3	1	1	1	0	2	3	1	4	1	1	2	2	1	1	0	0	0	0	0	0	0	1	0	12/10/2015	3/8/2016	0
1645	3	1	1	1	0	2	3	1	4	1	1	2	2	1	3	0	1	1	0	0	0	0	1	0	3/8/2016	8/18/2016	1
1952	3	1	0	0	1	2	3	1	4	2	1	1	2	2	2	0	1	1	0	0	1	0	0	0	12/14/2015	3/15/2016	0
1952	3	1	0	0	1	2	3	1	4	2	1	1	2	2	1	0	0	0	0	0	1	0	0	0	3/15/2016	7/6/2016	0
1952	3	1	0	0	1	2	3	1	4	2	1	1	2	2	1	0	1	1	0	0	1	0	0	0	7/6/2016	9/14/2016	0
1952	3	1	0	0	1	2	3	1	4	1	1	1	2	2	1	0	0	0	0	0	0	0	0	0	9/14/2016	12/14/2016	0
1081	1	1	0	0	1	1	1	0	4	1	1	1	2	1	3	0	1	1	1	1	0	0	0	0	12/15/2015	5/12/2016	0
1081	1	1	0	0	1	1	1	0	4	1	1	1	2	1	1	0	1	1	1	1	0	0	0	0	5/12/2016	9/28/2016	0
1081	1	1	0	0	1	1	1	0	4	1	1	1	1	1	1	0	1	1	1	1	0	0	0	0	9/28/2016	1/6/2017	0
811	2	1	1	1	0	1	1	0	4	1	1	2	2	2	1	1	0	0	0	0	0	0	0	0	12/18/2015	3/31/2016	0
811	2	1	1	1	0	1	1	0	4	1	1	2	2	2	2	1	1	2	0	0	0	0	0	0	3/31/2016	6/23/2016	0
811	2	1	1	1	0	1	1	0	4	1	1	2	2	2	3	1	1	2	0	0	0	0	0	0	6/23/2016	9/23/2016	0
811	2	1	1	1	0	1	1	0	4	1	1	1	2	2	2	1	1	2	1	1	0	0	0	0	9/23/2016	12/6/2016	0
1923		2	1	1	1	1	3	0	4	1	1	2	2	2	2	1	1	1	0	0	1	0	0	0	12/17/2015	3/17/2016	0
1923		2	1	1	1	1	3	0	4	1	1	1	2	2	2	0	0	0	0	0	1	0	0	0	3/17/2016	6/21/2016	0
1923		2	1	1	1	1	3	0	4	1	1	1	2	2	2	0	0	0	0	0	1	0	0	0	6/21/2016	9/16/2016	0
1923		2	1	1	1	1	3	0	4	1	1	1	2	2	2	1	1	1	0	0	1	0	0	0	9/16/2016	12/6/2016	0
1224	1	1	0	0	1	1	1	0	4	1	1	2	2	2	1	0	0	0	0	0	0	0	0	0	12/17/2015	3/17/2016	0
1224	1	1	0	0	1	1	1	0	4	1	1	1	2	2	1	0	0	0	0	0	0	0	0	0	3/17/2016	6/27/2016	0
1224	1	1	0	0	1	1	1	0	4	1	1	1	2	2	2	0	0	0	0	0	0	0	0	0	6/27/2016	9/27/2016	0
1224	1	1	0	0	1	1	1	0	4	1	1	1	1	2	1	0	0	0	0	0	0	0	0	0	9/27/2016	12/13/2016	0
1610	2	1	0	0	1	1	1	0	4	1	1	2	1	2	1	0	0	0	0	0	0	0	0	0	1/5/2016	4/5/2016	0
1610	2	1	0	0	1	1	1	0	4	1	1	1	1	2	2	0	0	0	0	0	0	0	0	0	4/5/2016	7/5/2016	0
1610	2	1	0	0	1	1	1	0	4	1	1	1	1	2	1	1	0	0	0	0	0	0	0	0	7/5/2016	10/4/2016	0
1610	2	1	0	0	1	1	1	0	4	1	1	1	1	2	3	0	1	1	0	0	0	0	0	0	10/4/2016	1/9/2017	0
251	1	1	1	0	1	1	1	0	4	1	1	2	1	2	1	0	0	0	0	0	0	0	0	0	1/11/2016	4/25/2016	0
251	1	1	1	0	1	1	1	0	4	1	1	1	1	2	1	0	0	0	0	0	0	0	0	0	4/25/2016	7/5/2016	0
251	1	1	1	0	1	1	1	0	4	1	1	1	1	2	1	0	0	0	0	0	0	0	0	0	7/5/2016	10/4/2016	0
251	1	1	1	0	1	1	1	0	4	1	1	1	1	2	1	0	0	0	0	0	0	0	0	0	10/4/2016	1/9/2017	0
1183	2	2	0	0	0	1	1	0	4	1	1	2	1	2	1	0	0	0	0	0	0	0	0	0	1/7/2016	4/7/2016	0
1183	2	2	0	0	0	1	1	0	4	1	1	1	1	2	2	0	0	0	0	0	0	0	0	0	4/7/2016	7/7/2016	0
1183	2	2	0	0	0	1	1	0	4	1	1	1	1	2	1	1	1	1	0	0	0	0	0	0	7/7/2016	10/20/2016	0
1183	2	2	0	0	0	1	1	0	4	1	1	1	1	2	1	1	1	1	0	0	0	0	0	0	10/20/2016	1/10/2017	0
116	2	1	0	0	0	2	3	1	4	1	2	2	1	1	1	0	1	1	1	1	1	0	1	0	1/12/2016	4/12/2016	0
116	2	1	0	0	0	2	3	1	4	1	2	1	1	1	2	0	0	0	0	0	1	0	0	0	4/12/2016	7/18/2016	0
116	2	1	0	0	0	2	3	1	4	1	2	1	1	1	1	0	0	0	0	0	1	0	0	0	7/18/2016	10/11/2016	0
116	2	1	0	0	0	2	3	1	4	2	2	1	2	2	1	0	1	1	0	0	1	0	1	0	10/11/2016	1/19/2017	1
1992	2	2	1	0	0	2	1	0	4	1	1	2	1	2	2	1	1	1	0	0	1	0	0	0	1/15/2016	4/15/2016	0
1992	2	2	1	0	0	2	1	0	4	1	1	1	1	2	1	1	1	1	0	0	1	0	0	0	4/15/2016	7/8/2016	0
1992	2	2	1	0	0	2	1	0	4	1	1	1	1	2	3	0	0	0	0	0	1	0	0	0	7/8/2016	10/14/2016	0
1992	2	2	1	0	0	2	1	0	4	1	1	1	1	2	1	1	0	0	0	0	0	0	0	0	10/14/2016	1/16/2017	0
1107	2	1	1	0	0	1	1	0	4	1	1	1	1	2	1	1	0	0	0	0	0	0	0	0	1/20/2016	4/19/2016	0
1107	2	1	1	0	0	1	1	0	4	1	1	1	1	2	1	0	0	0	0	0	0	0	0	0	4/19/2016	7/19/2016	0
1107	2	1	1	0	0	1	1	0	4	1	1	1	1	2	1	0	0	0	0	0	0	0	0	0	7/19/2016	10/19/2016	0
1107	2	1	1	0	0	1	1	0	4	1	1	1	1	2	1	0	0	0	0	0	1	0	0	0	10/19/2016	1/18/2017	0
813	1	1	0	0	0	1	3	0	4	2	2	1	2	2	3	0	0	0	1	1	0	0	0	0	1/21/2016	4/21/2016	0
813	1	1	0	0	0	1	3	0	4	2	2	1	2	2	3	0	0	0	0	0	0	0	0	0	4/21/2016	7/21/2016	0
813	1	1	0	0	0	1	3	0	4	2	2	1	2	2	3	0	0	0	0	0	0	0	0	0	7/21/2016	10/20/2016	0
813	1	1	0	0	0	1	3	0	4	2	2	1	2	2	1	0	0	0	0	0	1	0	0	0	10/20/2016	1/20/2017	0
1941	2	1	0	0	1	1	3	0	4	1	1	2	2	2	2	1	0	0	0	0	1	0	1	0	1/21/2016	5/13/2016	0
1941	2	1	0	0	1	1	3	0	4	1	1	1	2	2	2	1	0	0	0	0	1	0	0	0	5/13/2016	7/20/2016	0
1941	2	1	0	0	1	1	3	0	4	1	1	1	2	2	1	1	0	0	0	0	1	0	0	0	7/20/2016	10/20/2016	0
1941	2	1	0	0	1	1	3	0	4	1	1	1	1	2	3	1	1	1	0	0	0	0	0	0	10/20/2016	2/24/2017	0
1568	1	1	1	0	1	1	1	0	4	1	1	2	1	2	2	0	1	1	0	0	0	0	0	1	1/22/2016	5/11/2016	0
1568	1	1	1	0	1	1	1	0	4	1	1	1	1	2	3	1	1	1	0	0	0	0	0	1	5/11/2016	7/26/2016	0
1568	1	1	1	0	1	1	1	0	4	1	1	1	1	2	3	1	1	1	0	0	0	0	0	1	7/26/2016	10/28/2016	0
1568	1	1	1	0	1	1	1	0	4	1	1	2	1	2	2	1	1	1	0	0	0	0	0	1	10/28/2016	1/20/2017	0
152	2	1	1	0	0	1	3	0	4	1	1	1	1	2	3	0	0	0	0	0	1	0	0	0	1/26/2016	4/26/2016	0
152	2	1	1	0	0	1	3	0	4	1	1	1	1	2	3	0	1	1	0	0	1	0	0	0	4/26/2016	7/25/2016	0
152	2	1	1	0	0	1	3	0	4	1	1	1	1	2	3	0	0	0	0	0	1	0	0	0	7/25/2016	10/28/2016	0
152	2	1	1	0	0	1	3	0	4	1	1	1	1	2	3	0	0	0	0	0	1	0	0	0	10/28/2016	1/24/2017	0
179	2	2	0	0	1	1	1	0	4	1	2	2	1	2	1	0	1	1	0	0	1	1	0	0	1/25/2016	4/26/2016	0
179	2	2	0	0	1	1	1	0	4	1	2	1	1	2	2	0	0	0	0	0	1	1	0	0	4/26/2016	7/25/2016	0
179	2	2	0	0	1	1	1	0	4	1	2	1	1	2	1	0	0	0	0	0	1	1	0	0	7/25/2016	10/27/2016	0
179	2	2	0	0	1	1	1	0	4	1	1	1	1	2	2	0	0	0	0	0	1	0	0	0	10/27/2016	1/25/2017	0
762	2	1	0	1	1	1	1	0	4	1	1	2	1	2	1	0	0	0	0	0	0	0	0	0	1/25/2016	4/19/2016	0
762	2	1	0	1	1	1	1	0	4	1	1	1	1	2	3	1	0	0	0	0	0	0	0	0	4/19/2016	7/27/2016	0
762	2	1	0	1	1	1	1	0	4	1	1	1	1	2	1	0	0	0	0	0	0	0	0	0	7/27/2016	1/26/2017	0
25	2	2	0	0	1	1	1	0	4	1	1	1	2	2	1	0	0	0	0	0	0	0	0	0	2/3/2016	5/4/2016	0
25	2	2	0	0	1	1	1	0	4	1	1	1	2	2	1	0	1	1	0	0	0	0	0	0	5/4/2016	8/4/2016	1
685	1	1	1	0	0	1	3	0	4	1	1	1	1	2	1	0	0	0	0	0	0	0	0	0	2/3/2016	5/4/2016	0
685	1	1	1	0	0	1	3	0	4	1	1	1	1	2	1	0	0	0	0	0	0	0	0	0	5/4/2016	11/15/2016	0
685	1	1	1	0	0	1	3	0	4	2	2	1	2	2	1	0	0	0	0	0	0	0	0	0	11/15/2016	1/30/2017	0
1720	3	1	1	1	1	1	1	1	4	1	1	2	2	1	1	1	0	0	0	0	0	0	0	0	2/3/2016	5/23/2016	0
1720	3	1	1	1	1	1	1	1	4	1	1	1	2	1	1	1	0	0	0	0	0	0	0	0	5/23/2016	8/18/2016	0
1720	3	1	1	1	1	1	1	1	4	1	1	1	2	1	1	0	0	0	0	0	0	0	0	0	8/18/2016	11/23/2016	0
1720	3	1	1	1	1	1	1	1	4	1	1	1	1	2	1	0	0	0	0	0	0	0	0	0	11/23/2016	2/1/2017	0
1277	1	1	1	0	0	1	1	1	4	1	1	2	1	2	1	0	0	0	0	0	0	0	0	0	2/8/2016	5/4/2016	0
1277	1	1	1	0	0	1	1	1	4	1	1	1	1	2	1	0	0	0	0	0	0	0	0	0	5/4/2016	8/10/2016	0
1277	1	1	1	0	0	1	1	1	4	1	1	1	1	2	1	0	0	0	0	0	0	0	0	0	8/10/2016	12/7/2016	0
1277	1	1	1	0	0	1	1	1	4	1	1	1	1	2	1	0	0	0	0	0	1	0	0	0	12/7/2016	2/3/2017	0
289	2	1	1	0	1	1	1	0	4	1	1	1	1	1	2	1	0	0	1	1	0	0	0	0	2/10/2016	5/13/2016	0
289	2	1	1	0	1	1	1	0	4	1	1	1	1	1	2	0	0	0	0	0	0	0	0	0	5/13/2016	8/15/2016	0
289	2	1	1	0	1	1	1	0	4	1	1	1	1	1	2	0	0	0	1	1	0	0	0	0	8/15/2016	11/15/2016	0
289	2	1	1	0	1	1	1	0	4	1	1	2	1	2	2	1	0	0	1	1	1	0	0	1	11/15/2016	2/13/2017	0
1654	1	1	0	0	1	1	1	0	4	1	1	1	1	2	2	1	0	0	0	0	1	0	0	0	2/16/2016	5/17/2016	0
1654	1	1	0	0	1	1	1	0	4	1	1	1	1	2	1	0	0	0	0	0	1	0	0	0	5/17/2016	8/16/2016	0
1654	1	1	0	0	1	1	1	0	4	1	1	1	1	2	2	1	0	0	0	0	1	0	0	0	8/16/2016	11/16/2016	0
1654	1	1	0	0	1	1	1	0	4	1	1	1	1	2	1	0	1	1	0	0	1	0	0	0	11/16/2016	2/14/2017	0
783	3	1	0	0	1	1	1	0	4	2	1	1	1	2	2	0	1	1	0	0	1	0	0	0	2/29/2016	6/1/2016	0
783	3	1	0	0	1	1	1	0	4	2	1	1	1	2	1	1	1	1	0	0	1	0	0	0	6/1/2016	8/29/2016	1
1140	1	1	0	0	0	1	1	0	4	1	1	1	1	2	2	0	0	0	0	0	1	0	0	0	2/29/2016	4/14/2016	0
1140	1	1	0	0	0	1	1	0	4	1	1	1	1	2	1	0	0	0	0	0	1	0	0	0	4/14/2016	8/22/2016	0
1140	1	1	0	0	0	1	1	0	4	1	1	1	1	2	1	0	0	0	0	0	1	0	0	0	8/22/2016	11/28/2016	0
1140	1	1	0	0	0	1	1	0	4	1	1	1	1	2	1	0	1	1	0	0	0	0	0	0	11/28/2016	2/16/2017	0
751	2	1	1	0	1	1	1	0	4	2	1	1	1	2	2	0	0	0	0	0	1	0	0	0	3/1/2016	6/1/2016	0
751	2	1	1	0	1	1	1	0	4	2	1	1	1	2	1	0	0	0	0	0	1	0	0	0	6/1/2016	9/5/2016	0
751	2	1	1	0	1	1	1	0	4	2	1	1	1	2	2	1	1	1	0	0	1	0	0	0	9/5/2016	12/1/2016	0
751	2	1	1	0	1	1	1	0	4	1	1	1	1	2	1	1	0	0	0	0	0	0	0	0	12/1/2016	3/8/2017	0
657	2	1	0	0	0	1	1	1	4	1	1	2	1	2	2	0	0	0	0	0	1	0	0	1	3/9/2016	9/20/2016	0
657	2	1	0	0	0	1	1	1	4	1	1	2	1	2	1	0	0	0	0	0	1	0	0	1	9/20/2016	12/7/2016	0
657	2	1	0	0	0	1	1	1	4	1	1	1	1	2	3	1	1	2	0	0	0	0	0	1	12/7/2016	3/27/2017	0
746	2	1	0	1	0	1	1	0	4	1	1	2	2	2	1	1	0	0	0	0	1	0	0	0	3/17/2016	6/21/2016	0
746	2	1	0	1	0	1	1	0	4	1	1	1	2	2	3	1	0	0	0	0	1	0	0	0	6/21/2016	10/12/2016	0
746	2	1	0	1	0	1	1	0	4	1	1	1	2	2	1	1	0	0	0	0	1	0	0	0	10/12/2016	1/9/2017	0
746	2	1	0	1	0	1	1	0	4	1	1	1	1	1	1	0	0	0	0	0	0	0	0	0	1/9/2017	3/15/2017	0
1226	1	1	0	0	1	2	3	0	4	2	2	2	2	1	1	1	0	0	0	0	0	0	0	0	3/16/2016	7/7/2016	0
1226	1	1	0	0	1	2	3	0	4	2	2	1	2	1	1	0	0	0	0	0	0	0	0	0	7/7/2016	9/27/2016	0
1226	1	1	0	0	1	2	3	0	4	2	2	1	2	2	1	0	0	0	0	0	0	0	0	0	9/27/2016	3/15/2017	0
1884	2	1	0	0	0	1	3	0	4	1	1	1	1	2	2	1	1	1	1	1	1	0	0	0	3/17/2016	6/23/2016	0
1884	2	1	0	0	0	1	3	0	4	1	1	1	1	2	1	0	1	1	0	0	1	0	0	0	6/23/2016	10/4/2016	0
1884	2	1	0	0	0	1	3	0	4	1	1	1	1	2	1	0	1	1	1	1	1	0	0	0	10/4/2016	1/5/2017	0
1884	2	1	0	0	0	1	3	0	4	1	1	1	1	2	1	0	1	1	1	1	0	0	0	0	1/5/2017	3/17/2017	0
1051	2	1	0	0	0	1	1	0	4	1	1	1	1	2	1	0	1	1	0	0	1	0	0	0	3/18/2016	6/27/2016	0
1051	2	1	0	0	0	1	1	0	4	1	1	1	1	2	1	1	0	0	0	0	1	0	0	1	6/27/2016	10/5/2016	0
1051	2	1	0	0	0	1	1	0	4	1	1	1	1	2	1	0	0	0	0	0	1	0	0	1	10/5/2016	1/11/2017	1
1628	2	1	0	0	1	1	1	0	4	1	1	2	1	2	1	1	1	1	0	0	1	0	0	0	3/30/2016	6/29/2016	0
1628	2	1	0	0	1	1	1	0	4	1	1	1	1	2	1	0	0	0	0	0	1	0	0	0	6/29/2016	9/29/2016	0
1628	2	1	0	0	1	1	1	0	4	1	1	1	1	2	2	1	0	0	0	0	1	0	0	0	9/29/2016	1/5/2017	0
1628	2	1	0	0	1	1	1	0	4	1	1	1	1	2	1	0	1	1	0	0	0	0	0	0	1/5/2017	3/29/2017	0
10	2	1	0	0	1	2	1	0	4	1	1	2	1	2	3	1	1	1	1	1	0	0	0	0	4/11/2016	7/11/2016	0
10	2	1	0	0	1	2	1	0	4	1	1	1	1	2	3	1	0	0	0	0	0	0	0	0	7/11/2016	10/12/2016	0
10	2	1	0	0	1	2	1	0	4	1	1	1	1	2	3	1	0	0	0	0	0	0	0	0	10/12/2016	1/17/2017	0
10	2	1	0	0	1	2	1	0	4	1	1	1	1	2	1	1	1	1	1	1	0	0	0	0	1/17/2017	4/6/2017	0
658	3	1	0	0	1	2	3	0	4	2	1	1	1	2	2	0	1	1	0	0	0	0	0	1	4/4/2016	7/8/2016	0
658	3	1	0	0	1	2	3	0	4	2	1	1	1	2	1	0	0	0	0	0	0	0	0	1	7/8/2016	10/3/2016	0
658	3	1	0	0	1	2	3	0	4	2	1	1	1	2	1	0	0	0	0	0	0	0	0	1	10/3/2016	1/19/2017	0
658	3	1	0	0	1	2	3	0	4	1	1	1	1	1	1	0	0	0	0	0	0	0	0	1	1/19/2017	4/3/2017	0
954	2	1	0	0	0	2	3	0	4	2	2	1	2	1	1	0	0	0	1	1	0	0	0	0	4/7/2016	7/7/2016	0
954	2	1	0	0	0	2	3	0	4	2	2	1	2	1	1	0	0	0	1	1	0	0	0	0	7/7/2016	10/5/2016	0
954	2	1	0	0	0	2	3	0	4	2	2	1	2	1	1	0	0	0	1	1	0	0	0	0	10/5/2016	1/6/2017	0
954	2	1	0	0	0	2	3	0	4	1	1	1	1	1	1	0	0	0	0	0	0	0	0	0	1/6/2017	4/6/2017	0
1526	3		0	0	1	2	1	1	4	1	1	2	1	2	1	0	0	0	0	0	1	0	0	0	4/14/2016	7/12/2016	0
1526	3		0	0	1	2	1	1	4	1	1	2	1	2	1	0	0	0	0	0	1	0	0	0	7/12/2016	10/18/2016	0
1526	3		0	0	1	2	1	1	4	1	1	2	1	2	1	0	0	0	0	0	1	0	0	0	10/18/2016	1/9/2017	0
1526	3		0	0	1	2	1	1	4	1	1	1	1	2	1	0	0	0	0	0	0	0	0	0	1/9/2017	4/6/2017	0
